# Supplementary material for: Nonmonotonic Screening and Solvation Dynamics of the Electrical Double Layer in Concentrated Lithium Salt Electrolytes
Source: Nat Commun. 2026 Jul 29;17:7587. doi: 10.1038/s41467-026-75999-2 (PMC13421668; doi:10.1038/s41467-026-75999-2)
Supplement: Supplementary file 4 — source data [file 41467_2026_75999_MOESM4_ESM.xlsx]

## Sheet: figure 1a
1/CGC	1/Cdl
\g(m)F-1 cm2	\g(m)F-1 cm2
	Hg		Au(111)		Pt(111)		HOPG
0.14072	0.16669	0.14134	0.03803	0.4401	0.02122	0.045	0.49
0.04666	0.07612	0.0823	0.0281	0.31182	0.01707	0.039	0.36
0.01679	0.04724	0.05544	0.02375	0.22157	0.01091	0.033	0.25
0.00845	0.03908	0.02929	0.01869	0.18159	0.00929	0.029	0.23
		0.01714	0.01468	0.13461	0.00767	0.025	0.29
				0.06413	0.00695

## Sheet: figure 1b
		HOPG
[Li(G4)20][FSI]	0.045	0.49
[Li(G4)10][FSI]	0.039	0.36
[Li(G4)5][FSI]	0.033	0.25
[Li(G4)3][FSI]	0.029	0.23
[Li(G4)][FSI]	0.025	0.29

## Sheet: figure 1c
Data: Z'	Data: Z''	Li(G4)FSI
	2.1 V		2.3 V		2.5 V		2.7 V		2.9 V		3.0 V		3.1 V		3.3 V		3.5 V		3.7 V
3265.68	-3545.46	3265.42	-3741.29	3252.72	-3892.69	3220.73	-3945.48	3206.76	-3796.82	3194.38	-3703.82	3186.42	-3610.13	3162.68	-3328.82	3140.71	-2997.76	3118.92	-2688
3230.6	-2842.75	3226.77	-3000.78	3214.5	-3128.4	3189.87	-3155.1	3175.09	-3046.1	3167.54	-2976.09	3158.14	-2896.85	3137.49	-2676.02	3111.18	-2409.06	3090.26	-2162.88
3201.65	-2289.02	3196.74	-2415.97	3191.62	-2511.29	3165.89	-2537.66	3147.92	-2446.42	3144.69	-2390.27	3133.5	-2328.11	3107.67	-2153.21	3084.69	-1939.04	3063.32	-1744.31
3179.18	-1844.51	3172.48	-1944.66	3160.74	-2022.06	3146.1	-2044.57	3127.51	-1971.94	3119.53	-1930.08	3111.21	-1877.7	3086.03	-1734.74	3063.51	-1569.98	3041.23	-1412.89
3152.67	-1492.98	3151.22	-1574.69	3138.38	-1630.35	3123.71	-1651.46	3106.71	-1592.41	3099.89	-1559.36	3086.94	-1520.1	3061.7	-1407.4	3040.7	-1272.27	3015.35	-1151.85
3136.15	-1212.63	3127.06	-1276.33	3122.12	-1326.56	3105.83	-1341.26	3085.03	-1293.24	3078.32	-1266.13	3068.35	-1236.29	3044.61	-1143.62	3018.39	-1039.09	2995.46	-942.721
3112.49	-992.438	3107.23	-1040.92	3102.1	-1083.79	3084.74	-1094.53	3066.8	-1057.73	3059.44	-1035.12	3050.68	-1011.85	3021.64	-936.861	2999.12	-851.05	2974.59	-774.555
3092.12	-816.929	3087.29	-859.05	3079.48	-892.043	3063.51	-899.807	3047.2	-868.924	3037.89	-851.902	3026.96	-834.32	3002.29	-773.069	2979.19	-706.193	2952.54	-641.331
3072.24	-679.291	3067.77	-712.981	3057.47	-738.876	3043.13	-746.859	3025.49	-722.96	3014.85	-706.368	3006.36	-691.617	2978.01	-644.633	2955.08	-587.962	2931.88	-535.587
3050.87	-566.747	3044.23	-597.578	3034.33	-618.639	3019.99	-625.065	3001.84	-605.186	2992.92	-592.846	2982.71	-579.29	2957.04	-538.739	2934.48	-492.121	2913	-449.492
3030.13	-479.399	3021.57	-503.894	3012.51	-520.953	2995.95	-525.787	2977.58	-509.601	2970.61	-500.522	2958.51	-489.329	2935.64	-455.369	2914.79	-416.27	2892.52	-378.861
3007.07	-406.974	3000.79	-428.561	2988.69	-443.743	2975.13	-446.061	2956.33	-433.656	2949.22	-424.24	2937.63	-414.689	2917.6	-387.915	2896.24	-353.293	2876.24	-323.154
2990.35	-350.486	2978.66	-365.814	2969.55	-378.124	2955.78	-382.487	2936.95	-370.663	2929.84	-362.944	2918.08	-355.137	2898.95	-330.796	2879.91	-302.22	2859.85	-276.607
2972.54	-304.115	2961.64	-319.049	2949.91	-326.71	2936.16	-328.788	2919.27	-320.416	2912.45	-314.442	2904.74	-307.652	2883.88	-287.223	2867.16	-263.806	2848.91	-240.933
2960.39	-269.014	2950.07	-280.637	2935.32	-288.43	2921.26	-290.38	2904.15	-282.21	2896.61	-277.272	2888.97	-271.339	2872.15	-253.33	2855.41	-233.683	2837.37	-216.864
2948.17	-244.729	2935.39	-253.527	2920.52	-260.723	2907.6	-261.015	2892.2	-252.951	2883.25	-249.878	2876.23	-245.46	2861.4	-230.048	2845.61	-213.365	2829.64	-198.641
2937.07	-229.484	2923.47	-236.778	2911.26	-242.241	2897.43	-241.652	2881.81	-234.937	2873.61	-233.958	2866.3	-228.112	2850.77	-216.875	2836.78	-204.03	2821.76	-190.94
2927.03	-225.326	2913.15	-229.264	2901.65	-232.86	2886.76	-233.094	2872.67	-227.2	2865.31	-224.857	2858.04	-221.048	2841.25	-211.987	2828.49	-199.565	2814.88	-190.109
2917.98	-228.534	2904.66	-231.972	2889	-233.788	2875.09	-234.464	2860.76	-229.452	2854.77	-227.177	2846.88	-223.445	2833.46	-215.452	2819.43	-205.822	2804.06	-197.844
2905.35	-243.15	2891.83	-246.156	2877.69	-247.545	2864.6	-245.567	2849.53	-240.593	2842.12	-237.27	2835.36	-236.881	2821.84	-228.52	2809.63	-220.643	2795.82	-212.904
2889.11	-266.663	2877.35	-268.172	2863.99	-268.662	2847.6	-268.225	2836.1	-263.757	2826.93	-262.56	2821.1	-259.845	2806.55	-251.458	2796.76	-245.219	2780.25	-238.882
2871.46	-304.284	2857.46	-303.727	2845.06	-303.794	2830.58	-301.018	2816.98	-294.981	2809.79	-293.754	2803.57	-292.165	2790.43	-285.937	2778.46	-278.823	2764.66	-274.454
2845.88	-350.956	2833.5	-349.497	2819.48	-348.138	2805.83	-344.513	2791.37	-341.373	2784.98	-338.679	2777.25	-335.713	2764.53	-330.445	2754.18	-323.93	2740.27	-319.011
2809.43	-408.985	2797.32	-407.68	2783.18	-406.091	2770.66	-402.88	2756.09	-396.488	2750.66	-395.259	2742.98	-391.533	2730.86	-387.115	2718.85	-380.911	2706.03	-375.712
2754.49	-478.864	2743.93	-477.946	2733.71	-473.097	2719.58	-470.152	2707.64	-464.295	2701.65	-461.511	2693.37	-459.099	2681.02	-452.461	2670.68	-447.757	2658.71	-442.832
2684.41	-558.049	2671.86	-554.426	2660.41	-550.273	2648.62	-545.776	2638.06	-539.711	2632.54	-537.586	2625.68	-533.954	2613.66	-527.877	2602.89	-522.787	2591.05	-517.659
2584.14	-640.314	2573.86	-635.252	2563.03	-630.486	2552.29	-625.516	2541.97	-619.307	2537.46	-616.743	2531.09	-612.652	2522.54	-607.968	2510.08	-601.031	2500.66	-595.305
2456.2	-715.444	2444.45	-710.812	2436.41	-704.937	2426.66	-699.662	2418.13	-693.654	2412.55	-689.685	2407.68	-687.642	2398.51	-680.424	2389.89	-675.355	2381.07	-668.187
2294.66	-772.402	2286.44	-766.807	2278.66	-761.499	2270.42	-756.784	2262.28	-749.309	2259.57	-746.084	2254.1	-742.468	2246.43	-737.07	2238.47	-730.572	2229.92	-724.499
2110.16	-796.842	2105.04	-791.342	2097.58	-786.148	2090.9	-780.187	2084.48	-773.663	2082.01	-771.285	2077.87	-767.753	2071.31	-762.578	2064.04	-756.284	2057.69	-749.92
1916.52	-776.681	1911.06	-771.943	1905.31	-767.098	1900.05	-761.808	1895.86	-756.806	1893.9	-754.362	1890.04	-751.075	1883.96	-745.626	1879.45	-740.708	1874.45	-735.459

## Sheet: figure 1d
Data: Z'	Data: Z''	Li(G4)3FSI
	2.1 V		2.3 V		2.5 V		2.7 V		2.9 V		3.0 V		3.1 V		3.3 V		3.5 V		3.7 V
2152.18	-2415.35	2142.74	-2500.74	2120.73	-2528.84	2079.95	-2540.37	2055.96	-2578.59	2029.66	-2571.39	2005.43	-2533.51	1961.66	-2409.5	1913.02	-2259.26	1860.14	-2089.97
2090.63	-1961.88	2081.75	-2032.39	2056.25	-2052.86	2016.14	-2063.34	1989.66	-2093.03	1967.62	-2088.86	1947.3	-2060.23	1904.37	-1959.73	1854.68	-1840.29	1802.09	-1703.55
2040.12	-1598.94	2029.77	-1653.46	2002.82	-1671.05	1964.39	-1679.01	1937.27	-1703.71	1914.28	-1699.85	1894.44	-1676.08	1851.15	-1595.75	1805.01	-1499.91	1753.61	-1389.85
1998.24	-1303.6	1985.67	-1348.12	1957.22	-1359.61	1920.69	-1366.72	1894.72	-1388.17	1869.15	-1384.71	1848.74	-1364.99	1809.89	-1301.15	1763.07	-1223.57	1711.33	-1135.45
1961.26	-1066.31	1949.3	-1100.19	1921.62	-1111.06	1883.86	-1115.47	1855.72	-1134.85	1831.86	-1130.98	1812.93	-1113.92	1772.98	-1062.7	1728.93	-1000.8	1677.06	-930.021
1929.24	-873.994	1916.47	-901.847	1889.88	-908.561	1853.34	-913.384	1823.22	-927.332	1798.32	-925.44	1781.19	-912.131	1742	-870.285	1699.04	-821.033	1646.76	-763.36
1903.82	-720.13	1889.76	-741.116	1862.84	-747.06	1825.66	-749.953	1796.61	-762.126	1771.28	-759.541	1753.89	-749.77	1715.8	-715.848	1671.79	-674.954	1621.39	-628.727
1880.03	-596.257	1867.06	-613.1	1838.35	-616.39	1802.93	-618.667	1773.38	-628.673	1747.24	-627.379	1730.87	-618.315	1693.23	-590.467	1650.03	-557.665	1598.57	-520.615
1857.34	-497.185	1845.15	-509.984	1818.29	-511.925	1783.85	-513.661	1751.28	-521.804	1725.17	-520.192	1709.74	-513.108	1671.84	-490.426	1630.39	-463.965	1578.93	-432.692
1837.96	-417.532	1825.59	-427.778	1799.02	-429.292	1763.72	-430.053	1732.22	-436.529	1706.95	-434.72	1691.24	-428.591	1653.31	-410.731	1611.36	-387.841	1562.24	-362.706
1819.12	-354.75	1806.79	-361.591	1780.08	-362.655	1746.48	-363.158	1713.49	-367.379	1688.21	-366.074	1673.18	-361.51	1635.61	-346.446	1594.73	-327.187	1545.18	-305.887
1801.22	-303.806	1788.55	-309.288	1763.19	-309.184	1728.61	-308.9	1697.16	-312.674	1671.33	-311.652	1656.15	-307.113	1619.74	-294.609	1577.75	-278.272	1529.74	-259.695
1784.49	-262.749	1771.76	-267.404	1746.68	-266.749	1713.06	-265.831	1681.09	-268.619	1654.66	-267.561	1639.54	-263.837	1603.16	-252.604	1564.15	-238.496	1515.26	-222.356
1767.24	-229.912	1754.81	-233.013	1730.95	-231.546	1696.46	-230.802	1664.75	-232.83	1640.5	-231.435	1624.39	-228.134	1588.78	-218.646	1549.72	-206.033	1503.11	-192.095
1752.64	-203.221	1739.51	-204.949	1716.21	-203.958	1681.73	-202.196	1650.34	-203.164	1624.96	-202.375	1610.09	-199.204	1574.58	-190.456	1536.78	-179.368	1490.92	-166.483
1738.04	-181.821	1725.43	-182.96	1701.48	-181.284	1667.8	-179.72	1637.45	-179.809	1611.87	-178.811	1597.11	-175.45	1562.8	-167.902	1525.42	-158.068	1480.59	-146.777
1725.42	-165.262	1713.45	-165.306	1688.33	-163.868	1655.57	-162.103	1625.12	-160.664	1600.22	-159.955	1585.91	-157.6	1551.4	-150.342	1515.11	-141.162	1470.59	-131.282
1713.43	-153.073	1700.95	-152.577	1677.35	-150.449	1644.38	-148.18	1613.04	-147.934	1589.47	-146.01	1574.45	-143.538	1541.76	-137.011	1505.17	-128.673	1462.09	-119.785
1702.92	-145.493	1690.8	-144.545	1666.98	-142.412	1634.19	-139.826	1603.6	-138.204	1579.69	-136.742	1565.1	-134.741	1531.88	-128.489	1496.94	-120.951	1455.16	-112.373
1690.8	-141.974	1679.14	-140.68	1656.72	-138.023	1623.84	-134.99	1593.71	-133.266	1569.52	-131.434	1555.66	-129.066	1523.53	-123.864	1490	-116.369	1447.83	-108.53
1679.85	-142.771	1668.92	-140.701	1645.36	-138.096	1614	-135.3	1584.11	-132.521	1559.95	-130.681	1546.62	-128.616	1514.99	-122.801	1481.61	-116.218	1440.17	-108.213
1671.53	-145.464	1655.92	-141.367	1633.96	-137.362	1603.44	-135.397	1573.47	-130.169	1551.38	-129.505	1536.48	-128.144	1504.78	-122.802	1474.31	-115.548	1431.29	-108.972
1657.84	-152.655	1645.65	-151.029	1621.66	-145.926	1592.05	-142.624	1562.98	-139.55	1539.91	-137.768	1527.29	-135.771	1495.74	-128.463	1462.39	-122.867	1424.22	-115.01
1642.01	-166.095	1630.72	-162.348	1608.26	-158.18	1578.73	-155.196	1551.35	-149.549	1526.93	-149.118	1513.58	-145.879	1481.59	-138.39	1452.58	-134.135	1413.58	-125.125
1624.01	-186.95	1612.43	-181.673	1591	-177.57	1563.32	-171.22	1532.67	-165.549	1512.26	-164.262	1499.59	-160.808	1469.25	-154.487	1438.39	-146.756	1402.34	-137.473
1597.92	-209.669	1589.39	-203.683	1568.67	-199.462	1540.26	-192.394	1513.96	-186.488	1491.48	-183.871	1478.44	-180.948	1450.27	-175.616	1422.08	-166.656	1384.51	-158.161
1568.65	-236.688	1559.8	-230.7	1538.13	-225.116	1511.38	-217.868	1484.18	-212.102	1465.57	-208.199	1452.47	-204.598	1424.32	-196.212	1396.07	-188.223	1360.23	-178.205
1525.4	-263.789	1515.98	-259.203	1497.95	-252.406	1471.49	-244.648	1446.85	-236.157	1426.88	-235.019	1416.46	-230.54	1392.11	-220.393	1366.23	-212.581	1327.6	-200.692
1472.39	-290.91	1463.04	-285.276	1445.53	-275.171	1421.05	-268.161	1398.56	-261.391	1380.18	-257.475	1370.65	-252.007	1347.16	-243.92	1320.87	-234.803	1289.31	-222.998
1403.75	-310.149	1395.91	-302.952	1379.64	-294.467	1357.61	-286.056	1335.97	-278.26	1321.03	-275.534	1311.27	-270.789	1288.92	-261.586	1266.69	-250.517	1237.47	-240.064
1324.56	-314.674	1315.66	-307.061	1304.14	-299.125	1283.45	-290.772	1264.8	-282.557	1250.06	-279.793	1241.8	-276.115	1222.15	-266.272	1201.51	-256.944	1175.35	-246.094

## Sheet: figure 1e
E	Cad	Cad
	Li(G4)FSI	Li(G4)3FSI
2.1	2.42682	4.64197
2.2	2.36551	4.49597
2.3	2.30892	4.3732
2.4	2.24869	4.32304
2.5	2.21459	4.29957
2.6	2.1833	4.24231
2.7	2.17797	4.18258
2.8	2.1998	4.07977
2.9	2.26236	4.03861
3	2.33203	4.01178
3.1	2.38034	4.0748
3.2	2.45051	4.15197
3.3	2.55528	4.26605
3.4	2.66207	4.34276
3.5	2.82394	4.45411
3.6	3.00287	4.58475
3.7	3.15123	4.73568

## Sheet: figure 1f
E	Cdl	Cdl
	Li(G4)FSI	Li(G4)3FSI
2.1	3.87016	4.2043
2.2	3.74976	4.16747
2.3	3.65522	4.17653
2.4	3.58346	4.15914
2.5	3.51879	4.16134
2.6	3.49205	4.2339
2.7	3.49563	4.24994
2.8	3.55022	4.26715
2.9	3.62578	4.27119
3	3.69763	4.32242
3.1	3.81382	4.3844
3.2	3.97285	4.50839
3.3	4.15597	4.62428
3.4	4.39001	4.82087
3.5	4.63623	5.02301
3.6	4.91015	5.21389
3.7	5.16468	5.49399

## Sheet: figure 2a
E=2.1 V	AFM(x)	AFM(y)		G4		FSI\+(-)		Li\+(+)							E=2.9 V	AFM(x)	AFM(y)		G4		FSI\+(-)		Li\+(+)							E=3.7 V	AFM(x)	AFM(y)		G4		FSI\+(-)		Li\+(+)
Li(G4)3FSI	-32.6589	0.000214658	# d/Angstrom, mass density(g/ml) -9.900000 0.000000		# d/Angstrom, mass density(g/ml) -9.900000 0.000000		# d/Angstrom, mass density(g/ml) -9.900000 0.000000									-46.1857	0.17557	# d/Angstrom, mass density(g/ml) -9.900000 0.000000		# d/Angstrom, mass density(g/ml) -9.900000 0.000000		# d/Angstrom, mass density(g/ml) -9.900000 0.000000									-18.7196	0.02714	# d/Angstrom, mass density(g/ml) 61.471600 0.000000		# d/Angstrom, mass density(g/ml) 61.471600 0.000000		# d/Angstrom, mass density(g/ml) 61.471600 0.000000
	-32.5622	0.000737594	-9.7	0	-9.7	0	-9.7	0								-46.0689	0.17578	-9.7	0	-9.7	0	-9.7	0								-18.6129	0.00999	-8.3284	0	-8.3284	0	-8.3284	0
	-32.4335	-0.01785	-9.5	0	-9.5	0	-9.5	0								-45.952	0.17598	-9.5	0	-9.5	0	-9.5	0								-18.5349	0.01009	-8.1284	0	-8.1284	0	-8.1284	0
	-32.3686	0.00178	-9.3	0	-9.3	0	-9.3	0								-45.8749	0.20001	-9.3	0	-9.3	0	-9.3	0								-18.457	0.01019	-7.9284	0	-7.9284	0	-7.9284	0
	-32.2718	0.00231	-9.1	0	-9.1	0	-9.1	0								-45.7184	0.17638	-9.1	0	-9.1	0	-9.1	0								-18.379	0.01029	-7.7284	0	-7.7284	0	-7.7284	0
	-32.2069	0.02195	-8.9	0	-8.9	0	-8.9	0								-45.6412	0.20042	-8.9	0	-8.9	0	-8.9	0								-18.3011	0.01039	-7.5284	0	-7.5284	0	-7.5284	0
	-32.0464	-0.01576	-8.7	0	-8.7	0	-8.7	0								-45.4846	0.17679	-8.7	0	-8.7	0	-8.7	0								-18.2231	0.01048	-7.3284	0	-7.3284	0	-7.3284	0
	-31.9815	0.00388	-8.5	0	-8.5	0	-8.5	0								-45.3678	0.17699	-8.5	0	-8.5	0	-8.5	0								-18.1451	0.01058	-7.1284	0	-7.1284	0	-7.1284	0
	-31.9165	0.02351	-8.3	0	-8.3	0	-8.3	0								-45.2112	0.15336	-8.3	0	-8.3	0	-8.3	0								-18.0672	0.01068	-6.9284	0	-6.9284	0	-6.9284	0
	-31.8197	0.02404	-8.1	0	-8.1	0	-8.1	0								-45.1341	0.17739	-8.1	0	-8.1	0	-8.1	0								-17.9892	0.01078	-6.7284	0	-6.7284	0	-6.7284	0
	-31.723	0.02456	-7.9	0	-7.9	0	-7.9	0								-44.9775	0.15376	-7.9	0	-7.9	0	-7.9	0								-17.8825	-0.00637	-6.5284	0	-6.5284	0	-6.5284	0
	-31.5943	0.00597	-7.7	0	-7.7	0	-7.7	0								-44.9004	0.1778	-7.7	0	-7.7	0	-7.7	0								-17.8333	0.01098	-6.3284	0	-6.3284	0	-6.3284	0
	-31.4975	0.00649	-7.5	0	-7.5	0	-7.5	0								-44.7438	0.15417	-7.5	0	-7.5	0	-7.5	0								-17.7553	0.01108	-6.1284	0	-6.1284	0	-6.1284	0
	-31.4007	0.00701	-7.3	0	-7.3	0	-7.3	0								-44.6667	0.1782	-7.3	0	-7.3	0	-7.3	0								-17.6486	-0.00607	-5.9284	0	-5.9284	0	-5.9284	0
	-31.304	0.00754	-7.1	0	-7.1	0	-7.1	0								-44.5101	0.15457	-7.1	0	-7.1	0	-7.1	0								-17.5994	0.01128	-5.7284	0	-5.7284	0	-5.7284	0
	-31.2072	0.00806	-6.9	0	-6.9	0	-6.9	0								-44.3933	0.15477	-6.9	0	-6.9	0	-6.9	0								-17.4927	-0.00587	-5.5284	0	-5.5284	0	-5.5284	0
	-31.1104	0.00858	-6.7	0	-6.7	0	-6.7	0								-44.2367	0.13113	-6.7	0	-6.7	0	-6.7	0								-17.4148	-0.00577	-5.3284	0	-5.3284	0	-5.3284	0
	-30.9818	-0.01001	-6.5	0	-6.5	0	-6.5	0								-44.1596	0.15518	-6.5	0	-6.5	0	-6.5	0								-17.3368	-0.00567	-5.1284	0	-5.1284	0	-5.1284	0
	-30.885	-0.00948	-6.3	0	-6.3	0	-6.3	0								-44.0427	0.15538	-6.3	0	-6.3	0	-6.3	0								-17.2876	0.01168	-4.9284	0	-4.9284	0	-4.9284	0
	-30.7882	-0.00896	-6.1	0	-6.1	0	-6.1	0								-43.9259	0.15558	-6.1	0	-6.1	0	-6.1	0								-17.1809	-0.00547	-4.7284	0	-4.7284	0	-4.7284	0
	-30.6914	-0.00844	-5.9	0	-5.9	0	-5.9	0								-43.7693	0.13194	-5.9	0	-5.9	0	-5.9	0								-17.1029	-0.00537	-4.5284	0	-4.5284	0	-4.5284	0
	-30.5946	-0.00791	-5.7	0	-5.7	0	-5.7	0								-43.6922	0.15598	-5.7	0	-5.7	0	-5.7	0								-17.025	-0.00527	-4.3284	0	-4.3284	0	-4.3284	0
	-30.4978	-0.00739	-5.5	0	-5.5	0	-5.5	0								-43.5753	0.15619	-5.5	0	-5.5	0	-5.5	0								-16.9758	0.01207	-4.1284	0	-4.1284	0	-4.1284	0
	-30.4011	-0.00687	-5.3	0	-5.3	0	-5.3	0								-43.4585	0.15639	-5.3	0	-5.3	0	-5.3	0								-16.8978	0.01217	-3.9284	0	-3.9284	0	-3.9284	0
	-30.3043	-0.00634	-5.1	0	-5.1	0	-5.1	0								-43.3019	0.13275	-5.1	0	-5.1	0	-5.1	0								-16.7911	-0.00498	-3.7284	0	-3.7284	0	-3.7284	0
	-30.2075	-0.00582	-4.9	0	-4.9	0	-4.9	0								-43.1453	0.10912	-4.9	0	-4.9	0	-4.9	0								-16.6844	-0.0221	-3.5284	0	-3.5284	0	-3.5284	0
	-30.0788	-0.02441	-4.7	0	-4.7	0	-4.7	0								-43.0682	0.13315	-4.7	0	-4.7	0	-4.7	0								-16.6639	0.01247	-3.3284	0	-3.3284	0	-3.3284	0
	-30.0139	-0.00478	-4.5	0	-4.5	0	-4.5	0								-42.9116	0.10953	-4.5	0	-4.5	0	-4.5	0								-16.5572	-0.00468	-3.1284	0	-3.1284	0	-3.1284	0
	-29.9171	-0.00425	-4.3	0	-4.3	0	-4.3	0								-42.7948	0.10973	-4.3	0	-4.3	0	-4.3	0								-16.508	0.01267	-2.9284	0	-2.9284	0	-2.9284	0
	-29.8204	-0.00373	-4.1	0	-4.1	0	-4.1	0								-42.7176	0.13376	-4.1	0	-4.1	0	-4.1	0								-16.3726	-0.02171	-2.7284	0	-2.7284	0	-2.7284	0
	-29.6917	-0.02232	-3.9	0	-3.9	0	-3.9	0								-42.6008	0.13396	-3.9	0	-3.9	0	-3.9	0								-16.3233	-0.00438	-2.5284	0	-2.5284	0	-2.5284	0
	-29.5949	-0.0218	-3.7	0	-3.7	0	-3.7	0								-42.5237	0.158	-3.7	0	-3.7	0	-3.7	0								-16.2167	-0.02151	-2.3284	0	-2.3284	0	-2.3284	0
	-29.4981	-0.02128	-3.5	0	-3.5	0	-3.5	0								-42.3671	0.13437	-3.5	0	-3.5	0	-3.5	0								-16.1674	-0.00418	-2.1284	0	-2.1284	0	-2.1284	0
	-29.4014	-0.02075	-3.3	0	-3.3	0	-3.3	0								-42.2502	0.13457	-3.3	0	-3.3	0	-3.3	0								-16.0895	-0.00408	-1.9284	0	-1.9284	0	-1.9284	0
	-29.3364	-0.00111	-3.1	0	-3.1	0	-3.1	0								-42.1334	0.13477	-3.1	0	-3.1	0	-3.1	0								-16.0115	-0.00398	-1.7284	0	-1.7284	0	-1.7284	0
	-29.2396	-0.000591184	-2.9	0	-2.9	0	-2.9	0								-41.9768	0.11114	-2.9	0	-2.9	0	-2.9	0								-15.9048	-0.02111	-1.5284	0	-1.5284	0	-1.5284	0
	-29.1429	-6.82471e-05	-2.7	0	-2.7	0	-2.7	0								-41.8599	0.11134	-2.7	0	-2.7	0	-2.7	0								-15.8269	-0.02101	-1.3284	0	-1.3284	0	-1.3284	0
	-29.0461	0.000454398	-2.5	0	-2.5	0	-2.5	0								-41.7431	0.11155	-2.5	0	-2.5	0	-2.5	0								-15.7202	-0.03814	-1.1284	0	-1.1284	0	-1.1284	0
	-28.9493	0.000977334	-2.3	0	-2.3	0	-2.3	0								-41.6262	0.11175	-2.3	0	-2.3	0	-2.3	0								-15.6997	-0.00358	-0.9284	0	-0.9284	0	-0.9284	0
	-28.8207	-0.01761	-2.1	0	-2.1	0	-2.1	0								-41.5094	0.11195	-2.1	0	-2.1	0	-2.1	0								-15.593	-0.02071	-0.7284	0	-0.7284	0	-0.7284	0
	-28.7557	0.00202	-1.9	0	-1.9	0	-1.9	0								-41.3925	0.11215	-1.9	0	-1.9	0	-1.9	0								-15.5438	-0.00339	-0.5284	0	-0.5284	0	-0.5284	0
	-28.6271	-0.01657	-1.7	0	-1.7	0	-1.7	0								-41.3154	0.13618	-1.7	0	-1.7	0	-1.7	0								-15.4371	-0.02051	-0.3284	0	-0.3284	0	-0.3284	0
	-28.5622	0.00307	-1.5	0	-1.5	0	-1.5	0								-41.1986	0.13639	-1.5	0	-1.5	0	-1.5	0								-15.4166	0.01406	-0.1284	0	-0.1284	0	-0.1284	0
	-28.4654	0.00359	-1.3	0	-1.3	0	-1.3	0								-41.042	0.11276	-1.3	0	-1.3	0	-1.3	0								-15.3386	0.01416	0.0716	0	0.0716	0	0.0716	0
	-28.3686	0.00412	-1.1	0	-1.1	0	-1.1	0								-40.9649	0.13679	-1.1	0	-1.1	0	-1.1	0								-15.2607	0.01426	0.2716	0	0.2716	0	0.2716	0
	-28.2718	0.00464	-0.9	0	-0.9	0	-0.9	0								-40.7686	0.08933	-0.9	0	-0.9	0	-0.9	0								-15.1252	-0.02012	0.4716	0	0.4716	0	0.4716	0
	-28.1431	-0.01395	-0.7	0	-0.7	0	-0.7	0								-40.6914	0.11336	-0.7	0	-0.7	0	-0.7	0								-15.076	-0.00279	0.6716	0	0.6716	0	0.6716	0
	-28.0464	-0.01343	-0.5	0	-0.5	0	-0.5	0								-40.5349	0.08973	-0.5	0	-0.5	0	-0.5	0								-14.9693	-0.01992	0.8716	0	0.8716	0	0.8716	0
	-27.9814	0.00621	-0.3	0	-0.3	0	-0.3	0								-40.418	0.08993	-0.3	0	-0.3	0	-0.3	0								-14.9201	-0.00259	1.0716	0	1.0716	0	1.0716	0
	-27.8847	0.00673	-0.1	0	-0.1	0	-0.1	0								-40.3012	0.09013	-0.1	0	-0.1	0	-0.1	0								-14.8709	0.01476	1.2716	0	1.2716	0	1.2716	0
	-27.7879	0.00725	0.1	0	0.1	0	0.1	0								-40.1843	0.09034	0.1	0	0.1	0	0.1	0								-14.7642	-0.00239	1.4716	0	1.4716	0	1.4716	0
	-27.6592	-0.01134	0.3	0	0.3	0	0.3	0								-40.0277	0.0667	0.3	0	0.3	0	0.3	0								-14.715	0.01496	1.6716	0	1.6716	0	1.6716	0
	-27.5624	-0.01082	0.5	0	0.5	0	0.5	0								-39.9109	0.0669	0.5	0	0.5	0	0.5	0								-14.637	0.01505	51.0716	0	1.8716	0	1.8716	0
	-27.4657	-0.01029	0.7	0	0.7	0	0.7	0								-39.794	0.06711	0.7	0	0.7	0	0.7	0								-14.5303	-0.00209	50.8716	0	50.8716	0	2.0716	0
	-27.3689	-0.00977	0.9	0	0.9	0	0.9	0								-39.6772	0.06731	0.9	0	0.9	0	0.9	0								-14.4523	-0.002	50.6716	0	50.6716	0	2.2716	0
	-27.2402	-0.02836	1.1	0	1.1	0	1.1	0								-39.5603	0.06751	1.1	0	1.1	0	1.1	0								-14.3744	-0.0019	50.4716	0	50.4716	0	2.4716	0
	-27.1753	-0.00872	1.3	0	1.3	0	1.3	0								-39.4435	0.06771	1.3	0	1.3	0	1.3	0								-14.3252	0.01545	50.2716	0	50.2716	0	2.6716	0
	-27.1104	0.01091	1.5	0	1.5	0	1.5	0								-39.3266	0.06791	1.5	0	1.5	0	1.5	0								-14.2185	-0.0017	50.0716	0	50.0716	0	2.8716	0
	-26.9817	-0.00768	1.7	0	1.7	0	1.7	2.7e-05								-39.2098	0.06812	1.7	1e-06	1.7	0	1.7	0								-14.1405	-0.0016	49.8716	0	49.8716	0	3.0716	0
	-26.885	-0.00715	1.9	5.3e-05	1.9	0	1.9	5.5e-05								-39.0929	0.06832	1.9	0.00017	1.9	3e-06	1.9	0								-14.0625	-0.0015	61.2716	0	49.6716	0	3.2716	0
	-26.82	0.01248	2.1	0.0032	2.1	0	2.1	4.6e-05								-38.9761	0.06852	2.1	0.00331	2.1	0.000226	2.1	0								-14.0133	0.01585	54.4716	0	49.4716	0	3.4716	0
	-26.7233	0.01301	2.3	0.02719	2.3	3.8e-05	2.3	9e-06								-38.8592	0.06872	2.3	0.02152	2.3	0.00488	2.3	0								-13.9066	-0.0013	61.0716	0	61.2716	0	3.6716	0
	-26.6265	0.01353	2.5	0.06274	2.5	0.00109	2.5	1.4e-05								-38.7424	0.06892	2.5	0.05403	2.5	0.03631	2.5	0								-13.8287	-0.0012	51.2716	0	52.2716	0	3.8716	0
	-26.5297	0.01405	2.7	0.08308	2.7	0.00428	2.7	0								-38.6255	0.06913	2.7	0.09359	2.7	0.11265	2.7	0								-13.7795	0.01615	51.4716	0	61.0716	0	52.4716	0
	-26.401	-0.00454	2.9	0.13308	2.9	0.0083	2.9	5e-06								-38.5087	0.06933	2.9	0.17098	2.9	0.17504	2.9	0								-13.6728	-0.001	51.6716	0	60.8716	0	61.2716	0
	-26.3043	-0.00402	3.1	0.35513	3.1	0.01179	3.1	0								-38.3521	0.0457	3.1	0.36591	3.1	0.18393	3.1	0								-13.6235	0.01635	51.8716	0	52.0716	0	52.6716	0
	-26.2075	-0.00349	3.3	0.66309	3.3	0.01292	3.3	0								-38.275	0.06973	3.3	0.65482	3.3	0.18133	3.3	0								-13.5456	0.01645	52.0716	0	51.8716	0	52.2716	0
	-26.1425	0.01615	3.5	0.79856	3.5	0.01653	3.5	0								-38.1184	0.0461	3.5	0.84505	3.5	0.22341	3.5	0								-13.4676	0.01654	52.2716	0	60.6716	0	48.0716	0
	-26.0139	-0.00245	3.7	0.78904	3.7	0.02059	3.7	5e-06								-38.0413	0.07014	3.7	0.86847	3.7	0.27753	3.7	0								-13.3609	-0.000604133	52.4716	0	60.4716	0	48.2716	0
	-25.9171	-0.00192	3.9	0.78993	3.9	0.02633	3.9	9e-06								-37.845	0.02267	3.9	0.84429	3.9	0.25895	3.9	6e-06								-13.3117	0.01674	52.6716	0	51.6716	0	48.4716	0
	-25.8522	0.01771	4.1	0.93924	4.1	0.03251	4.1	6.4e-05								-37.7281	0.02287	4.1	0.86224	4.1	0.1981	4.1	5.2e-05								-13.1763	-0.01763	52.8716	0	53.8716	0	61.0716	0
	-25.7554	0.01824	4.3	1.08788	4.3	0.03563	4.3	0.000137								-37.6113	0.02308	4.3	0.89743	4.3	0.14196	4.3	0.000219								-13.127	-0.000306143	53.0716	0	53.6716	0	60.8716	0
	-25.6268	-0.000354652	4.5	1.10564	4.5	0.03777	4.5	0.000238								-37.5342	0.04711	4.5	0.91702	4.5	0.1115	4.5	0.000959								-13.0491	-0.000206726	53.2716	0	53.4716	0	60.6716	0
	-25.53	0.000167701	4.7	0.99442	4.7	0.03963	4.7	0.000582								-37.3776	0.02348	4.7	0.8693	4.7	0.11071	4.7	0.00273								-12.9999	0.01714	53.4716	0	55.6716	0	60.4716	0
	-25.465	0.01981	4.9	0.87433	4.9	0.04564	4.9	0.00193								-37.2607	0.02368	4.9	0.79539	4.9	0.1396	4.9	0.00535								-12.8932	-8.1533e-06	53.6716	0	55.8716	0	60.2716	0
	-25.3364	0.00121	5.1	0.79849	5.1	0.05033	5.1	0.00522								-37.1439	0.02388	5.1	0.74518	5.1	0.15413	5.1	0.00916								-12.8439	0.01734	53.8716	0	56.0716	0	60.0716	0
	-25.2396	0.00174	5.3	0.74584	5.3	0.054	5.3	0.01169								-37.0668	0.04792	5.3	0.71875	5.3	0.13185	5.3	0.01515								-12.7372	0.000190156	54.0716	0	56.2716	0	59.8716	0
	-25.1428	0.00226	5.5	0.70217	5.5	0.05667	5.5	0.02237								-36.9102	0.02429	5.5	0.70354	5.5	0.10169	5.5	0.02								-12.688	0.01754	54.2716	0	56.4716	0	59.6716	0
	-25.0142	-0.01633	5.7	0.67173	5.7	0.0583	5.7	0.03461								-36.8331	0.04833	5.7	0.6808	5.7	0.09055	5.7	0.02323								-12.5813	0.000388991	58.2716	0	56.6716	0	59.4716	0
	-24.9493	0.00331	5.9	0.64442	5.9	0.06185	5.9	0.0378								-36.7162	0.04853	5.9	0.65233	5.9	0.09968	5.9	0.0231								-12.5321	0.01774	60.8716	0	56.8716	0	59.2716	0
	-24.8525	0.00383	6.1	0.63023	6.1	0.06688	6.1	0.03147								-36.5994	0.04873	6.1	0.63465	6.1	0.13071	6.1	0.01884								-12.3967	-0.01664	60.6716	0	57.0716	0	59.0716	0
	-24.7557	0.00435	6.3	0.63122	6.3	0.07095	6.3	0.02011								-36.4428	0.0251	6.3	0.62957	6.3	0.16995	6.3	0.01287								-12.3475	0.000686981	60.4716	0	57.2716	0	58.8716	0
	-24.6589	0.00488	6.5	0.655	6.5	0.08032	6.5	0.01109								-36.2862	0.00147	6.5	0.64906	6.5	0.18048	6.5	0.00809								-12.2695	0.000786399	60.2716	0	57.4716	0	58.6716	0
	-24.5621	0.0054	6.7	0.70511	6.7	0.08611	6.7	0.00665								-36.2091	0.0255	6.7	0.68141	6.7	0.17374	6.7	0.00612								-12.1915	0.000885554	60.0716	0	57.6716	0	58.4716	0
	-24.4335	-0.01319	6.9	0.77522	6.9	0.09541	6.9	0.00459								-36.0525	0.00187	6.9	0.72559	6.9	0.16732	6.9	0.00558								-12.1136	0.000984971	59.8716	0	57.8716	0	58.2716	0
	-24.3685	0.00644	7.1	0.84021	7.1	0.1049	7.1	0.00347								-35.9754	0.0259	7.1	0.76931	7.1	0.17294	7.1	0.00579								-12.0644	0.01833	59.6716	0	58.0716	0	58.0716	0
	-24.2081	-0.03126	7.3	0.85876	7.3	0.10889	7.3	0.00247								-35.8188	0.00228	7.3	0.79993	7.3	0.1823	7.3	0.00588								-11.9864	0.01843	59.4716	0	58.2716	0	57.8716	0
	-24.1431	-0.01162	7.5	0.84445	7.5	0.11366	7.5	0.00202								-35.702	0.00248	7.5	0.80231	7.5	0.18361	7.5	0.00586								-11.9085	0.01853	59.2716	0	58.4716	0	57.6716	0
	-24.0463	-0.0111	7.7	0.82297	7.7	0.12348	7.7	0.00164								-35.5851	0.00268	7.7	0.79784	7.7	0.16909	7.7	0.00526								-11.8017	0.00138	59.0716	0	58.6716	0	57.4716	0
	-23.9495	-0.01058	7.9	0.79613	7.9	0.13315	7.9	0.00163								-35.508	0.02671	7.9	0.78566	7.9	0.15317	7.9	0.00475								-11.7238	0.00148	58.8716	0	58.8716	0	57.2716	0
	-23.8846	0.00906	8.1	0.80406	8.1	0.14554	8.1	0.00187								-35.3514	0.00308	8.1	0.78164	8.1	0.14294	8.1	0.00494								-11.6458	0.00158	58.6716	0	59.0716	0	57.0716	0
	-23.7878	0.00958	8.3	0.82579	8.3	0.15849	8.3	0.00234								-35.2346	0.00329	8.3	0.7766	8.3	0.13573	8.3	0.00538								-11.5679	0.00168	58.4716	0	59.2716	0	56.8716	0
	-23.6911	0.01011	8.5	0.84106	8.5	0.1633	8.5	0.0027								-35.1574	0.02732	8.5	0.75472	8.5	0.13729	8.5	0.00624								-11.4899	0.00178	55.8716	0	59.4716	0	56.6716	0
	-23.5943	0.01063	8.7	0.83591	8.7	0.1717	8.7	0.00308								-35.0406	0.02752	8.7	0.73593	8.7	0.1392	8.7	0.00725								-11.4119	0.00188	58.0716	0	59.6716	0	56.4716	0
	-23.4975	0.01115	8.9	0.8052	8.9	0.18046	8.9	0.00372								-34.9237	0.02772	8.9	0.72546	8.9	0.14745	8.9	0.00823								-11.334	0.00198	57.8716	0	59.8716	0	56.2716	0
	-23.4007	0.01167	9.1	0.75915	9.1	0.18827	9.1	0.00384								-34.8069	0.02792	9.1	0.71923	9.1	0.15904	9.1	0.00891								-11.256	0.00208	57.6716	0	60.0716	0	56.0716	0
	-23.2721	-0.00692	9.3	0.726	9.3	0.199	9.3	0.00455								-34.6503	0.00429	9.3	0.72058	9.3	0.17662	9.3	0.00931								-11.2068	0.01943	57.4716	0	60.2716	0	55.8716	0
	-23.1753	-0.00639	9.5	0.68824	9.5	0.2118	9.5	0.00582								-34.5335	0.0045	9.5	0.7218	9.5	0.19929	9.5	0.00935								-11.1289	0.01953	57.2716	0	53.2716	0	55.6716	0
	-23.0785	-0.00587	9.7	0.66366	9.7	0.22364	9.7	0.00753								-34.3769	-0.01914	9.7	0.72126	9.7	0.22272	9.7	0.01027								-11.0221	0.00238	57.0716	0	53.0716	0	53.2716	0
	-23.0135	0.01377	9.9	0.65293	9.9	0.23863	9.9	0.009								-34.3395	0.02873	9.9	0.72292	9.9	0.24411	9.9	0.00934								-10.9155	-0.01475	56.8716	0	54.4716	0	48.8716	0
	-22.9168	0.01429	10.1	0.65228	10.1	0.25364	10.1	0.01062								-34.1829	0.0051	10.1	0.72635	10.1	0.25902	10.1	0.00868								-10.8662	0.00257	56.6716	0	52.8716	0	53.6716	0
	-22.82	0.01481	10.3	0.65147	10.3	0.27046	10.3	0.01108								-34.066	0.00531	10.3	0.73092	10.3	0.27045	10.3	0.00816								-10.7883	0.00267	56.4716	0	52.6716	0	53.8716	0
	-22.7232	0.01534	10.5	0.65179	10.5	0.29064	10.5	0.01063								-33.9492	0.00551	10.5	0.7347	10.5	0.28128	10.5	0.00861								-10.7103	0.00277	56.2716	0	52.4716	0	50.0716	0
	-22.6264	0.01586	10.7	0.65544	10.7	0.30193	10.7	0.01109								-33.8323	0.00571	10.7	0.74035	10.7	0.29034	10.7	0.0095								-10.6037	-0.01435	56.0716	0	51.0716	0	50.2716	0
	-22.5296	0.01638	10.9	0.65843	10.9	0.30772	10.9	0.01108								-33.7155	0.00591	10.9	0.74758	10.9	0.2983	10.9	0.01045								-10.5544	0.00297	54.6716	0	51.2716	0	50.4716	0
	-22.4328	0.0169	11.1	0.68126	11.1	0.31857	11.1	0.01162								-33.5986	0.00611	11.1	0.75192	11.1	0.30253	11.1	0.01048								-10.4477	-0.01416	55.6716	0	51.4716	0	50.6716	0
	-22.3361	0.01743	11.3	0.69931	11.3	0.32669	11.3	0.01206								-33.4421	-0.01752	11.3	0.75684	11.3	0.2942	11.3	0.01032								-10.3698	-0.01406	55.4716	0	55.4716	0	50.8716	0
	-22.2393	0.01795	11.5	0.73034	11.5	0.33674	11.5	0.01166								-33.3252	-0.01732	11.5	0.7564	11.5	0.27673	11.5	0.01								-10.2918	-0.01396	55.2716	0	54.6716	0	51.0716	0
	-22.1425	0.01847	11.7	0.7492	11.7	0.3393	11.7	0.01068								-33.2481	0.00672	11.7	0.76259	11.7	0.26134	11.7	0.0101								-10.2426	0.00337	55.0716	0	54.8716	0	51.2716	0
	-22.0457	0.019	11.9	0.77298	11.9	0.34158	11.9	0.00887								-33.0518	-0.04075	11.9	0.75919	11.9	0.25302	11.9	0.01011								-10.1359	-0.01376	54.8716	0	55.2716	0	51.4716	0
	-21.9489	0.01952	12.1	0.79596	12.1	0.33528	12.1	0.00717								-33.0144	0.00712	12.1	0.7616	12.1	0.24833	12.1	0.00929								-10.0867	0.00357	1.8716	9e-06	55.0716	0	51.6716	0
	-21.8521	0.02004	12.3	0.80959	12.3	0.32605	12.3	0.00596								-32.8975	0.00733	12.3	0.7701	12.3	0.24708	12.3	0.00836								-9.97998	-0.01356	49.6716	5.3e-05	54.0716	0	51.8716	0
	-21.7553	0.02057	12.5	0.83012	12.5	0.31501	12.5	0.00618								-32.741	-0.01631	12.5	0.78403	12.5	0.24683	12.5	0.00737								-9.93074	0.00377	2.0716	0.00115	54.2716	0	55.4716	0
	-21.6904	0.0402	12.7	0.83645	12.7	0.30203	12.7	0.00674								-32.6638	0.00773	12.7	0.79544	12.7	0.24245	12.7	0.00631								-9.82406	-0.01336	49.4716	0.0032	2.0716	1.3e-05	55.2716	0
	-21.5936	0.04073	12.9	0.84208	12.9	0.28707	12.9	0.00811								-32.547	0.00793	12.9	0.80533	12.9	0.23683	12.9	0.00596								-9.77482	0.00397	2.2716	0.01269	49.2716	3.8e-05	55.0716	0
	-21.465	0.02214	13.1	0.84273	13.1	0.27282	13.1	0.00784								-32.4301	0.00813	13.1	0.81302	13.1	0.2313	13.1	0.00554								-9.66814	-0.01316	49.2716	0.02719	49.0716	0.00109	54.8716	0
	-21.4001	0.04177	13.3	0.83137	13.3	0.26306	13.3	0.00784								-32.3133	0.00834	13.3	0.81837	13.3	0.22747	13.3	0.00565								-9.64765	0.02141	2.4716	0.04618	48.8716	0.00428	54.6716	0
	-21.2396	0.00407	13.5	0.82084	13.5	0.25789	13.5	0.0079								-32.1964	0.00854	13.5	0.83072	13.5	0.22823	13.5	0.00601								-9.51224	-0.01296	49.0716	0.06274	2.2716	0.00673	54.4716	0
	-21.1428	0.00459	13.7	0.80176	13.7	0.25001	13.7	0.00782								-32.0796	0.00874	13.7	0.83746	13.7	0.22855	13.7	0.00655								-9.46298	0.00436	48.8716	0.08308	48.6716	0.0083	54.2716	0
	-21.0779	0.02423	13.9	0.7914	13.9	0.24066	13.9	0.00729								-31.923	-0.01489	13.9	0.84953	13.9	0.22821	13.9	0.00693								-9.38503	0.00446	2.6716	0.11717	48.4716	0.01179	54.0716	0
	-20.9811	0.02475	14.1	0.77632	14.1	0.23529	14.1	0.00653								-31.8061	-0.01469	14.1	0.86703	14.1	0.2244	14.1	0.00723								-9.30706	0.00456	48.6716	0.13308	48.2716	0.01292	53.0716	0
	-20.8843	0.02527	14.3	0.77844	14.3	0.22871	14.3	0.00641								-31.6893	-0.01449	14.3	0.8827	14.3	0.2255	14.3	0.00771								-9.22911	0.00466	2.8716	0.20597	48.0716	0.01653	52.8716	0
	-20.7875	0.0258	14.5	0.78659	14.5	0.22948	14.5	0.00705								-31.5724	-0.01429	14.5	0.90181	14.5	0.22576	14.5	0.00876								-9.15114	0.00476	3.0716	0.35382	47.8716	0.02059	53.4716	0
	-20.6907	0.02632	14.7	0.80722	14.7	0.23332	14.7	0.00733								-31.4556	-0.01409	14.7	0.90984	14.7	0.22349	14.7	0.01003								-9.04448	-0.01237	48.4716	0.35513	47.6716	0.02633	52.0716	0
	-20.5939	0.02684	14.9	0.8253	14.9	0.23906	14.9	0.00825								-31.3387	-0.01388	14.9	0.90951	14.9	0.21944	14.9	0.01103								-8.96652	-0.01227	6.0716	0.58141	47.4716	0.03251	48.6716	5e-06
	-20.4971	0.02737	15.1	0.83734	15.1	0.2387	15.1	0.00951								-31.2219	-0.01368	15.1	0.9033	15.1	0.21294	15.1	0.01199								-8.88856	-0.01217	3.2716	0.58756	47.2716	0.03563	47.8716	5e-06
	-20.4003	0.02789	15.3	0.85131	15.3	0.23876	15.3	0.01009								-31.105	-0.01348	15.3	0.89162	15.3	0.2069	15.3	0.01221								-8.81061	-0.01207	5.8716	0.58974	47.0716	0.03777	47.6716	9e-06
	-20.3036	0.02841	15.5	0.85819	15.5	0.23738	15.5	0.01017								-30.9485	-0.03711	15.5	0.89149	15.5	0.20331	15.5	0.01145								-8.73264	-0.01197	5.6716	0.59102	46.8716	0.03963	49.2716	9e-06
	-20.2068	0.02893	15.7	0.8641	15.7	0.23648	15.7	0.01049								-30.8713	-0.01308	15.7	0.89047	15.7	0.20432	15.7	0.01052								-8.6834	0.00536	6.2716	0.59661	46.6716	0.04564	49.0716	1.4e-05
	-20.0781	0.01034	15.9	0.8675	15.9	0.23593	15.9	0.01096								-30.7148	-0.03671	15.9	0.89417	15.9	0.20532	15.9	0.00977								-8.57672	-0.01177	5.4716	0.59768	46.4716	0.05033	4.0716	1.8e-05
	-19.9813	0.01087	16.1	0.88697	16.1	0.23854	16.1	0.011								-30.5979	-0.03651	16.1	0.90145	16.1	0.21258	16.1	0.00933								-8.49877	-0.01167	5.2716	0.61238	46.2716	0.054	49.8716	2.7e-05
	-19.8846	0.01139	16.3	0.90377	16.3	0.2318	16.3	0.01022								-30.4811	-0.03631	16.3	0.9107	16.3	0.21703	16.3	0.01017								-8.42081	-0.01157	6.4716	0.62059	46.0716	0.05667	49.4716	4.6e-05
	-19.7878	0.01191	16.5	0.91094	16.5	0.22262	16.5	0.00963								-30.3642	-0.0361	16.5	0.91465	16.5	0.22244	16.5	0.01058								-8.34285	-0.01147	45.4716	0.63023	45.8716	0.0583	49.6716	5.5e-05
	-19.7229	0.03155	16.7	0.92122	16.7	0.21432	16.7	0.01003								-30.2474	-0.0359	16.7	0.91357	16.7	0.22485	16.7	0.01041								-8.26489	-0.01137	45.2716	0.63122	45.6716	0.06185	47.4716	6.4e-05
	-19.6261	0.03207	16.9	0.91891	16.9	0.20355	16.9	0.01005								-30.1702	-0.01186	16.9	0.9102	16.9	0.23047	16.9	0.00962								-8.18693	-0.01127	5.0716	0.63429	45.4716	0.06688	4.2716	6.9e-05
	-19.4974	0.01348	17.1	0.91848	17.1	0.20033	17.1	0.01118								-30.0136	-0.0355	17.1	0.90695	17.1	0.23757	17.1	0.00817								-8.08026	-0.0284	45.6716	0.64442	45.2716	0.07095	47.2716	0.000137
	-19.4325	0.03312	17.3	0.9089	17.3	0.18896	17.3	0.0126								-29.9763	0.01238	17.3	0.91068	17.3	0.24804	17.3	0.00664								-8.03102	-0.01108	41.2716	0.65147	45.0716	0.08032	47.0716	0.000238
	-19.3039	0.01453	17.5	0.90684	17.5	0.18535	17.5	0.01485								-29.8594	0.01258	17.5	0.9185	17.5	0.2554	17.5	0.00612								-7.95306	-0.01098	41.0716	0.65179	44.8716	0.08611	4.4716	0.000261
	-19.2071	0.01505	17.7	0.89493	17.7	0.18218	17.7	0.01741								-29.7028	-0.01106	17.7	0.91773	17.7	0.26185	17.7	0.00684								-7.8751	-0.01088	41.4716	0.65228	44.6716	0.09541	4.6716	0.00038
	-19.1103	0.01557	17.9	0.89297	17.9	0.18474	17.9	0.01756								-29.6257	0.01298	17.9	0.91898	17.9	0.2656	17.9	0.00714								-7.79714	-0.01078	41.6716	0.65293	8.2716	0.09599	46.8716	0.000582
	-19.0135	0.0161	18.1	0.89031	18.1	0.18665	18.1	0.01678								-29.4691	-0.01065	18.1	0.91502	18.1	0.26773	18.1	0.00841								-7.71918	-0.01068	45.0716	0.655	8.0716	0.09738	4.8716	0.00077
	-18.9167	0.01662	18.3	0.89506	18.3	0.19754	18.3	0.01421								-29.3523	-0.01045	18.3	0.91291	18.3	0.26351	18.3	0.00962								-7.61251	-0.02781	40.8716	0.65544	8.4716	0.09825	43.6716	0.00163
	-18.8199	0.01714	18.5	0.89405	18.5	0.20518	18.5	0.01027								-29.2354	-0.01025	18.5	0.9043	18.5	0.26067	18.5	0.01064								-7.56326	-0.01048	40.6716	0.65843	7.8716	0.09896	43.8716	0.00164
	-18.6913	-0.00145	18.7	0.8909	18.7	0.21742	18.7	0.00791								-29.0788	-0.03388	18.7	0.89711	18.7	0.25897	18.7	0.01169								-7.48531	-0.01038	48.2716	0.66309	8.6716	0.09963	5.0716	0.00179
	-18.6263	0.01819	18.9	0.88747	18.9	0.22074	18.9	0.00668								-28.962	-0.03368	18.9	0.88565	18.9	0.25498	18.9	0.01274								-7.40735	-0.01028	41.8716	0.66366	8.8716	0.10484	43.4716	0.00187
	-18.4977	-0.000401608	19.1	0.87451	19.1	0.22499	19.1	0.00614								-28.8451	-0.03348	19.1	0.86577	19.1	0.25199	19.1	0.01304								-7.32939	-0.01018	6.6716	0.66379	44.4716	0.1049	46.6716	0.00193
	-18.4009	0.000121037	19.3	0.86179	19.3	0.23326	19.3	0.00626								-28.7283	-0.03328	19.3	0.85058	19.3	0.24676	19.3	0.01235								-7.25143	-0.01008	45.8716	0.67173	5.8716	0.10536	44.0716	0.00202
	-18.3041	0.000643973	19.5	0.84193	19.5	0.23915	19.5	0.00636								-28.6114	-0.03307	19.5	0.83969	19.5	0.25146	19.5	0.01072								-7.17347	-0.00998	40.4716	0.68126	7.6716	0.10734	43.2716	0.00234
	-18.2074	0.00117	19.7	0.82957	19.7	0.2408	19.7	0.00635								-28.5343	-0.00904	19.7	0.8311	19.7	0.25285	19.7	0.0079								-7.12423	0.00734	4.8716	0.68544	9.0716	0.10839	44.2716	0.00247
	-18.1106	0.00169	19.9	0.81814	19.9	0.24281	19.9	0.00622								-28.3777	-0.03267	19.9	0.82285	19.9	0.25542	19.9	0.00545								-7.04627	0.00744	42.0716	0.68824	44.2716	0.10889	43.0716	0.0027
	-18.0138	0.00221	20.1	0.81439	20.1	0.2495	20.1	0.00643								-28.2609	-0.03247	20.1	0.82482	20.1	0.25634	20.1	0.00416								-6.9396	-0.00968	40.2716	0.69931	2.4716	0.10942	42.8716	0.00308
	-17.9489	0.02185	20.3	0.8118	20.3	0.25042	20.3	0.00665								-28.1838	-0.00843	20.3	0.82944	20.3	0.26109	20.3	0.00406								-6.89035	0.00764	46.0716	0.70217	6.8716	0.11067	44.4716	0.00347
	-17.8202	0.00326	20.5	0.80316	20.5	0.25434	20.5	0.00712								-28.0272	-0.03206	20.5	0.82481	20.5	0.26381	20.5	0.00432								-6.78368	-0.00949	44.8716	0.70511	5.6716	0.11146	16.6716	0.00362
	-17.7234	0.00378	20.7	0.80193	20.7	0.26361	20.7	0.00786								-27.9501	-0.00803	20.7	0.83001	20.7	0.26736	20.7	0.00479								-6.73443	0.00784	6.8716	0.72383	44.0716	0.11366	42.6716	0.00372
	-17.6267	0.00431	20.9	0.79368	20.9	0.26839	20.9	0.00819								-27.8332	-0.00782	20.9	0.83752	20.9	0.26756	20.9	0.00497								-6.59905	-0.02651	42.2716	0.726	7.0716	0.11582	13.2716	0.00373
	-17.5617	0.02394	21.1	0.79897	21.1	0.27519	21.1	0.00943								-27.7163	-0.00762	21.1	0.84985	21.1	0.26107	21.1	0.00486								-6.54981	-0.00919	40.0716	0.73034	7.4716	0.11973	16.8716	0.00374
	-17.4331	0.00535	21.3	0.79808	21.3	0.28332	21.3	0.0102								-27.5995	-0.00742	21.3	0.87488	21.3	0.25454	21.3	0.0038								-6.47184	-0.00909	4.6716	0.73339	9.2716	0.12003	13.0716	0.00379
	-17.3363	0.00587	21.5	0.79835	21.5	0.28813	21.5	0.01077								-27.4826	-0.00722	21.5	0.90014	21.5	0.24983	21.5	0.00356								-6.39389	-0.00899	46.2716	0.74584	6.6716	0.1206	42.4716	0.00384
	-17.2395	0.0064	21.7	0.802	21.7	0.29242	21.7	0.01101								-27.3261	-0.03085	21.7	0.92136	21.7	0.25002	21.7	0.00436								-6.28721	-0.02612	39.8716	0.7492	7.2716	0.12314	12.8716	0.00397
	-17.1427	0.00692	21.9	0.80544	21.9	0.29501	21.9	0.01111								-27.2489	-0.00681	21.9	0.93865	21.9	0.25322	21.9	0.00666								-6.26668	0.00844	42.4716	0.75915	43.8716	0.12348	16.4716	0.00403
	-17.0141	-0.01167	22.1	0.8031	22.1	0.30057	22.1	0.01156								-27.1321	-0.00661	22.1	0.93716	22.1	0.26285	22.1	0.00857								-6.1313	-0.02592	4.4716	0.76507	6.0716	0.12945	12.6716	0.00414
	-16.9173	-0.01115	22.3	0.80869	22.3	0.30601	22.3	0.01129								-27.0153	-0.00641	22.3	0.92935	22.3	0.26922	22.3	0.00983								-6.08205	-0.00859	4.2716	0.76659	43.6716	0.13315	11.4716	0.00423
	-16.8205	-0.01063	22.5	0.82889	22.5	0.30636	22.5	0.01128								-26.8984	-0.00621	22.5	0.91111	22.5	0.27159	22.5	0.01067								-6.0041	-0.00849	39.6716	0.77298	9.4716	0.13572	13.4716	0.00433
	-16.7556	0.00901	22.7	0.84739	22.7	0.30875	22.7	0.01147								-26.8213	0.01783	22.7	0.89658	22.7	0.26929	22.7	0.0119								-5.92613	-0.00839	3.4716	0.77354	6.4716	0.13673	17.0716	0.00438
	-16.6269	-0.00958	22.9	0.85317	22.9	0.30579	22.9	0.01078								-26.6647	-0.0058	22.9	0.88278	22.9	0.26369	22.9	0.01314								-5.84818	-0.00829	44.6716	0.77522	9.6716	0.14232	12.2716	0.00441
	-16.5302	-0.00906	23.1	0.84738	23.1	0.30013	23.1	0.00987								-26.5081	-0.02944	23.1	0.8735	23.1	0.25553	23.1	0.01385								-5.79892	0.00903	37.4716	0.77632	43.4716	0.14554	11.6716	0.00441
	-16.4015	-0.02765	23.3	0.8492	23.3	0.29017	23.3	0.00868								-26.431	-0.0054	23.3	0.86492	23.3	0.24886	23.3	0.01356								-5.66355	-0.02532	37.2716	0.77844	6.2716	0.15072	12.0716	0.00443
	-16.3047	-0.02712	23.5	0.84508	23.5	0.28663	23.5	0.00888								-26.3141	-0.0052	23.5	0.86643	23.5	0.24416	23.5	0.01398								-5.6143	-0.008	4.0716	0.78655	9.8716	0.15334	12.4716	0.00443
	-16.208	-0.0266	23.7	0.86214	23.7	0.2847	23.7	0.00899								-26.1973	-0.005	23.7	0.87484	23.7	0.24267	23.7	0.01435								-5.50763	-0.02512	37.0716	0.78659	43.2716	0.15849	11.8716	0.00455
	-16.1112	-0.02608	23.9	0.86277	23.9	0.28797	23.9	0.00954								-26.0804	-0.00479	23.9	0.88385	23.9	0.242	23.9	0.01422								-5.45839	-0.0078	47.8716	0.78904	10.0716	0.16146	42.2716	0.00455
	-16.0144	-0.02555	24.1	0.86411	24.1	0.28638	24.1	0.00965								-25.9636	-0.00459	24.1	0.89421	24.1	0.2387	24.1	0.01285								-5.38042	-0.0077	47.6716	0.78993	43.0716	0.1633	44.6716	0.00459
	-15.9494	-0.00592	24.3	0.85377	24.3	0.28832	24.3	0.01008								-25.807	-0.02822	24.3	0.9018	24.3	0.23465	24.3	0.0106								-5.30247	-0.0076	37.6716	0.7914	10.2716	0.16472	5.2716	0.00466
	-15.8208	-0.02451	24.5	0.83903	24.5	0.28798	24.5	0.01039								-25.6902	-0.02802	24.5	0.90845	24.5	0.22711	24.5	0.00873								-5.22451	-0.0075	7.0716	0.79252	5.4716	0.1657	11.2716	0.00476
	-15.7559	-0.00487	24.7	0.82995	24.7	0.29192	24.7	0.00993								-25.613	-0.00399	24.7	0.9176	24.7	0.22517	24.7	0.00928								-5.14655	-0.0074	30.6716	0.79368	10.4716	0.17116	18.6716	0.00496
	-15.6591	-0.00435	24.9	0.82491	24.9	0.29588	24.9	0.00955								-25.4962	-0.00378	24.9	0.93584	24.9	0.22619	24.9	0.01019								-5.06859	-0.0073	39.4716	0.79596	42.8716	0.1717	19.6716	0.00509
	-15.5623	-0.00383	25.1	0.81927	25.1	0.29906	25.1	0.01063								-25.3793	-0.00358	25.1	0.95012	25.1	0.22675	25.1	0.0116								-4.99063	-0.0072	43.6716	0.79613	21.0716	0.17214	18.8716	0.00511
	-15.4655	-0.0033	25.3	0.82447	25.3	0.30021	25.3	0.01077								-25.2625	-0.00338	25.3	0.96179	25.3	0.22565	25.3	0.0131								-4.88396	-0.02433	30.2716	0.79808	20.8716	0.17245	19.8716	0.00513
	-15.3687	-0.00278	25.5	0.84464	25.5	0.29987	25.5	0.01237								-25.1456	-0.00318	25.5	0.97121	25.5	0.22421	25.5	0.01455								-4.83471	-0.007	30.0716	0.79835	20.6716	0.17379	19.0716	0.00515
	-15.2401	-0.02137	25.7	0.8677	25.7	0.2999	25.7	0.01432								-25.0288	-0.00298	25.7	0.97219	25.7	0.22469	25.7	0.01471								-4.75676	-0.0069	46.4716	0.79849	19.0716	0.17471	46.4716	0.00522
	-15.1752	-0.00173	25.9	0.87841	25.9	0.30132	25.9	0.0158								-24.9119	-0.00277	25.9	0.97255	25.9	0.22513	25.9	0.01468								-4.70751	0.01042	48.0716	0.79856	18.8716	0.17527	16.2716	0.00532
	-15.0784	-0.00121	26.1	0.8883	26.1	0.30811	26.1	0.01664								-24.7553	-0.02641	26.1	0.97042	26.1	0.22418	26.1	0.01446								-4.6583	0.02777	30.4716	0.79897	18.6716	0.17561	13.6716	0.00532
	-14.9497	-0.0198	26.3	0.88265	26.3	0.31115	26.3	0.01654								-24.6782	-0.00237	26.3	0.96059	26.3	0.2264	26.3	0.01287								-4.58034	0.02787	37.8716	0.80176	10.6716	0.17596	19.4716	0.00536
	-14.8529	-0.01928	26.5	0.86537	26.5	0.30925	26.5	0.01481								-24.5614	-0.00217	26.5	0.94791	26.5	0.22685	26.5	0.01148								-4.50238	0.02797	30.8716	0.80193	21.2716	0.17701	20.0716	0.00538
	-14.7562	-0.01875	26.7	0.8548	26.7	0.31238	26.7	0.01309								-24.4842	0.02187	26.7	0.93426	26.7	0.22585	26.7	0.01009								-4.42442	0.02807	29.8716	0.802	21.4716	0.1774	17.2716	0.00549
	-14.6594	-0.01823	26.9	0.84401	26.9	0.31802	26.9	0.01206								-24.3277	-0.00176	26.9	0.91538	26.9	0.22503	26.9	0.00922								-4.34647	0.02817	29.4716	0.8031	19.2716	0.17799	21.4716	0.00557
	-14.5626	-0.01771	27.1	0.83926	27.1	0.31871	27.1	0.01141								-24.2108	-0.00156	27.1	0.90771	27.1	0.22807	27.1	0.00876								-4.23976	0.01102	31.0716	0.80316	18.4716	0.17907	19.2716	0.00573
	-14.4658	-0.01719	27.3	0.83309	27.3	0.31985	27.3	0.01192								-24.0939	-0.00136	27.3	0.9007	27.3	0.2358	27.3	0.01086								-4.1618	0.01112	43.4716	0.80406	42.6716	0.18046	42.0716	0.00582
	-14.369	-0.01666	27.5	0.83592	27.5	0.31663	27.5	0.01337								-23.9771	-0.00116	27.5	0.89327	27.5	0.2392	27.5	0.01306								-4.08384	0.01122	3.8716	0.80482	20.4716	0.18073	11.0716	0.00596
	-14.2722	-0.01614	27.7	0.84154	27.7	0.31595	27.7	0.01421								-23.8603	-0.000954991	27.7	0.88245	27.7	0.24218	27.7	0.01435								-4.00588	0.01132	42.6716	0.8052	10.8716	0.18118	39.2716	0.00596
	-14.2073	0.0035	27.9	0.8487	27.9	0.31082	27.9	0.01643								-23.7831	0.02308	27.9	0.87333	27.9	0.24279	27.9	0.0144								-3.92792	0.01142	29.6716	0.80544	33.8716	0.18218	21.2716	0.00598
	-14.1105	0.00402	28.1	0.85841	28.1	0.31407	28.1	0.01722								-23.6266	-0.00055132	28.1	0.86596	28.1	0.24454	28.1	0.01396								-3.84996	0.01152	36.8716	0.80722	11.8716	0.18226	32.4716	0.00614
	-14.0137	0.00454	28.3	0.87077	28.3	0.30687	28.3	0.01675								-23.5097	-0.000349121	28.3	0.86576	28.3	0.24965	28.3	0.01346								-3.77201	0.01162	29.2716	0.80869	19.4716	0.18272	21.6716	0.00616
	-13.8851	-0.01405	28.5	0.87433	28.5	0.29822	28.5	0.01541								-23.4326	0.02369	28.5	0.87442	28.5	0.25663	28.5	0.01387								-3.69405	0.01172	39.2716	0.80959	13.4716	0.18282	18.4716	0.00618
	-13.7883	-0.01352	28.7	0.87991	28.7	0.27213	28.7	0.01476								-23.276	5.45502e-05	28.7	0.88442	28.7	0.26487	28.7	0.01297								-3.58738	-0.00541	31.2716	0.8118	11.0716	0.18406	39.0716	0.00618
	-13.6915	-0.013	28.9	0.88076	28.9	0.24949	28.9	0.01332								-23.1592	0.000256386	28.9	0.89821	28.9	0.26963	28.9	0.01172								-3.50942	-0.00531	31.4716	0.81439	33.6716	0.18474	31.6716	0.00622
	-13.5629	-0.03159	29.1	0.88463	29.1	0.23343	29.1	0.01224								-23.0423	0.000458221	29.1	0.91393	29.1	0.2711	29.1	0.0105								-3.46017	0.01201	31.6716	0.81814	13.6716	0.18502	32.2716	0.00626
	-13.498	-0.01195	29.3	0.89925	29.3	0.21544	29.3	0.0106								-22.8857	-0.02317	29.3	0.93126	29.3	0.2689	29.3	0.00974								-3.35351	-0.00511	26.4716	0.81927	12.0716	0.18524	31.8716	0.00635
	-13.4012	-0.01143	29.5	0.90798	29.5	0.19812	29.5	0.00863								-22.7689	-0.02297	29.5	0.93751	29.5	0.26158	29.5	0.00838								-3.30425	0.01221	38.0716	0.82084	34.0716	0.18535	32.0716	0.00636
	-13.3044	-0.01091	29.7	0.91898	29.7	0.19172	29.7	0.00697								-22.652	-0.02277	29.7	0.93782	29.7	0.2522	29.7	0.00635								-3.19759	-0.00492	3.6716	0.82126	13.2716	0.18579	37.2716	0.00641
	-13.1757	-0.0295	29.9	0.92154	29.9	0.18811	29.9	0.00616								-22.5352	-0.02257	29.9	0.91816	29.9	0.24988	29.9	0.00416								-3.11962	-0.00482	43.8716	0.82297	12.2716	0.18608	31.4716	0.00643
	-13.079	-0.02898	30.1	0.93238	30.1	0.1774	30.1	0.00557								-22.4978	0.0253	30.1	0.89673	30.1	0.25026	30.1	0.0035								-3.07038	0.01251	26.2716	0.82447	18.2716	0.1863	20.2716	0.00645
	-12.9822	-0.02846	30.3	0.94249	30.3	0.17701	30.3	0.00598								-22.3412	0.00167	30.3	0.87132	30.3	0.25558	30.3	0.00394								-2.9637	-0.00462	26.6716	0.82491	11.2716	0.18654	37.4716	0.00653
	-12.9172	-0.00882	30.5	0.93701	30.5	0.17214	30.5	0.00672								-22.2641	0.02571	30.5	0.84676	30.5	0.26228	30.5	0.00487								-2.91446	0.01271	36.6716	0.8253	33.4716	0.18665	31.2716	0.00665
	-12.7886	-0.02741	30.7	0.9302	30.7	0.17245	30.7	0.00719								-22.1075	0.00207	30.7	0.83653	30.7	0.26809	30.7	0.00492								-2.8078	-0.00442	43.2716	0.82579	11.4716	0.18707	44.8716	0.00665
	-12.6918	-0.02689	30.9	0.91657	30.9	0.17379	30.9	0.00785								-21.9906	0.00228	30.9	0.82912	30.9	0.26678	30.9	0.00472								-2.75854	0.01291	29.0716	0.82889	21.6716	0.18811	32.6716	0.00668
	-12.5632	-0.04548	31.1	0.9003	31.1	0.18073	31.1	0.00735								-21.8738	0.00248	31.1	0.82502	31.1	0.26326	31.1	0.00427								-2.68059	0.01301	31.8716	0.82957	42.4716	0.18827	16.0716	0.00671
	-12.4982	-0.02584	31.3	0.88545	31.3	0.18872	31.3	0.00645								-21.7966	0.02652	31.3	0.8297	31.3	0.26055	31.3	0.00403								-2.60262	0.01311	26.8716	0.82995	11.6716	0.18836	21.0716	0.00672
	-12.4333	-0.0062	31.5	0.88021	31.5	0.19196	31.5	0.00538								-21.6798	0.02672	31.5	0.82463	31.5	0.25568	31.5	0.00427								-2.52467	0.01321	39.0716	0.83012	20.2716	0.18872	38.8716	0.00674
	-12.3365	-0.00568	31.7	0.86765	31.7	0.19351	31.7	0.00513								-21.563	0.02692	31.7	0.82292	31.7	0.25518	31.7	0.00571								-2.44672	0.01331	38.2716	0.83137	34.2716	0.18896	17.4716	0.00691
	-12.2079	-0.02427	31.9	0.85855	31.9	0.18921	31.9	0.00509								-21.4064	0.00329	31.9	0.83306	31.9	0.25254	31.9	0.00828								-2.36875	0.0134	24.2716	0.83309	12.4716	0.18911	21.8716	0.00697
	-12.1111	-0.02375	32.1	0.85707	32.1	0.18272	32.1	0.00536								-21.2895	0.00349	32.1	0.84061	32.1	0.25116	32.1	0.01112								-2.2908	0.0135	14.4716	0.83422	19.6716	0.18921	13.8716	0.00703
	-12.0143	-0.02322	32.3	0.85485	32.3	0.17799	32.3	0.00573								-21.1727	0.00369	32.3	0.85213	32.3	0.24663	32.3	0.01256								-2.21283	0.0136	14.2716	0.83432	18.0716	0.18976	37.0716	0.00705
	-11.9175	-0.0227	32.5	0.85275	32.5	0.17471	32.5	0.00515								-21.0558	0.00389	32.5	0.86828	32.5	0.2528	32.5	0.01302								-2.16363	0.03095	9.4716	0.83561	13.8716	0.19004	31.0716	0.00712
	-11.7889	-0.04129	32.7	0.86072	32.7	0.17527	32.7	0.00511								-20.939	0.00409	32.7	0.88725	32.7	0.25514	32.7	0.01263								-2.05691	0.0138	42.8716	0.83591	21.8716	0.19172	39.4716	0.00717
	-11.724	-0.02166	32.9	0.87417	32.9	0.17561	32.9	0.00496								-20.7824	-0.01954	32.9	0.89799	32.9	0.2592	32.9	0.01147								-1.97896	0.0139	24.0716	0.83592	12.6716	0.19181	20.8716	0.00719
	-11.5953	-0.04025	33.1	0.87688	33.1	0.17907	33.1	0.00618								-20.6655	-0.01934	33.1	0.90532	33.1	0.26101	33.1	0.01051								-1.90099	0.014	38.8716	0.83645	20.0716	0.19196	37.6716	0.00729
	-11.5304	-0.02061	33.3	0.89999	33.3	0.1863	33.3	0.00778								-20.5884	0.0047	33.3	0.9135	33.3	0.26374	33.3	0.00947								-1.79433	-0.00313	9.6716	0.83671	13.0716	0.19228	36.8716	0.00733
	-11.4336	-0.02009	33.5	0.90637	33.5	0.18976	33.5	0.00858								-20.4319	-0.01893	33.5	0.91572	33.5	0.26862	33.5	0.0082								-1.71637	-0.00303	36.4716	0.83734	19.8716	0.19351	20.4716	0.00735
	-11.3368	-0.01956	33.7	0.90968	33.7	0.19639	33.7	0.0088								-20.3547	0.0051	33.7	0.91915	33.7	0.26528	33.7	0.0071								-1.6097	-0.02016	14.6716	0.83741	12.8716	0.19376	41.8716	0.00753
	-11.2082	-0.03816	33.9	0.90207	33.9	0.1993	33.9	0.00844								-20.2379	0.00531	33.9	0.91821	33.9	0.26135	33.9	0.00672								-1.53174	-0.02006	27.0716	0.83903	17.8716	0.19639	18.2716	0.00778
	-11.1114	-0.03763	34.1	0.88639	34.1	0.20622	34.1	0.00691								-20.1607	0.02934	34.1	0.91806	34.1	0.25433	34.1	0.00616								-1.45378	-0.01996	24.4716	0.83926	33.2716	0.19754	37.8716	0.00782
	-11.0465	-0.01799	34.3	0.8741	34.3	0.20925	34.3	0.00549								-20.0439	0.02955	34.3	0.90997	34.3	0.24691	34.3	0.00683								-1.37583	-0.01986	14.0716	0.83962	14.0716	0.19801	38.4716	0.00784
	-10.9497	-0.01747	34.5	0.87328	34.5	0.21758	34.5	0.00438								-19.9668	0.05358	34.5	0.9073	34.5	0.23587	34.5	0.00837								-1.26912	-0.03701	44.4716	0.84021	22.0716	0.19812	38.2716	0.00784
	-10.821	-0.03606	34.7	0.873	34.7	0.22697	34.7	0.00374								-19.8102	0.02995	34.7	0.91072	34.7	0.22979	34.7	0.00973								-1.19116	-0.03691	43.0716	0.84106	42.2716	0.199	20.6716	0.00785
	-10.7242	-0.03554	34.9	0.87248	34.9	0.23727	34.9	0.00362								-19.6933	0.03015	34.9	0.91473	34.9	0.2242	34.9	0.01042								-1.1132	-0.03681	23.8716	0.84154	17.6716	0.1993	30.8716	0.00786
	-10.6275	-0.03502	35.1	0.87307	35.1	0.24273	35.1	0.00403								-19.5368	0.00652	35.1	0.91407	35.1	0.22201	35.1	0.01055								-1.00653	-0.05394	14.8716	0.84176	34.4716	0.20033	10.8716	0.00786
	-10.4988	-0.05361	35.3	0.87088	35.3	0.24727	35.3	0.00532								-19.4596	0.03056	35.3	0.90965	35.3	0.2161	35.3	0.01								-0.95728	-0.03661	32.0716	0.84193	14.2716	0.20311	15.8716	0.00788
	-10.4339	-0.03397	35.5	0.86664	35.5	0.24938	35.5	0.00671								-19.3031	0.00692	35.5	0.89998	35.5	0.21195	35.5	0.00928								-0.90807	-0.01926	38.6716	0.84208	34.6716	0.20355	38.0716	0.0079
	-10.3053	-0.05256	35.7	0.86502	35.7	0.24736	35.7	0.00788								-19.1862	0.00712	35.7	0.89313	35.7	0.20469	35.7	0.00992								-0.83011	-0.01916	9.8716	0.84229	33.0716	0.20518	32.8716	0.00791
	-10.2085	-0.05204	35.9	0.85862	35.9	0.24186	35.9	0.00797								-19.0694	0.00733	35.9	0.89043	35.9	0.20383	35.9	0.01056								-0.6947	-0.05354	38.4716	0.84273	17.4716	0.20622	15.6716	0.00797
	-10.1435	-0.0324	36.1	0.85167	36.1	0.23586	36.1	0.00844								-18.9525	0.00753	36.1	0.89111	36.1	0.20361	36.1	0.01167								-0.64545	-0.03621	10.0716	0.84349	17.2716	0.20925	38.6716	0.00811
	-10.0468	-0.03188	36.3	0.85015	36.3	0.2298	36.3	0.00906								-18.8357	0.00773	36.3	0.89195	36.3	0.20762	36.3	0.01227								-0.59624	-0.01886	24.6716	0.84401	42.0716	0.2118	30.6716	0.00819
	-9.94997	-0.03136	36.5	0.84772	36.5	0.22385	36.5	0.01009								-18.7585	0.03177	36.5	0.90385	36.5	0.21376	36.5	0.01195								-0.5757	0.01569	44.0716	0.84445	14.4716	0.21194	36.6716	0.00825
	-9.88504	-0.01172	36.7	0.84176	36.7	0.21715	36.7	0.01115								-18.6417	0.03197	36.7	0.91042	36.7	0.21995	36.7	0.01091								-0.52649	0.03304	26.0716	0.84464	34.8716	0.21432	15.4716	0.00844
	-9.78826	-0.0112	36.9	0.83741	36.9	0.21891	36.9	0.01118								-18.5248	0.03217	36.9	0.90938	36.9	0.22422	36.9	0.00988								-0.53474	0.08486	28.0716	0.84508	22.2716	0.21544	17.6716	0.00844
	-9.65961	-0.02979	37.1	0.83422	37.1	0.21194	37.1	0.01195								-18.408	0.03237	37.1	0.90033	37.1	0.22589	37.1	0.0086								-0.51424	0.11944	28.4716	0.84738	14.8716	0.21715	18.0716	0.00858
	-9.56283	-0.02926	37.3	0.83432	37.3	0.20311	37.3	0.01048								-18.2514	0.00874	37.3	0.88044	37.3	0.22526	37.3	0.00759								-0.465	0.13676	28.8716	0.84739	32.8716	0.21742	22.0716	0.00863
	-9.4979	-0.00963	37.5	0.83962	37.5	0.19801	37.5	0.00894								-18.1346	0.00894	37.5	0.86455	37.5	0.22449	37.5	0.00715								-0.41578	0.15411	9.2716	0.84752	17.0716	0.21758	28.2716	0.00868
	-9.36926	-0.02822	37.7	0.84969	37.7	0.19004	37.7	0.00703								-18.0177	0.00914	37.7	0.84686	37.7	0.22848	37.7	0.00684								-0.30908	0.13696	15.0716	0.84772	14.6716	0.21891	17.8716	0.0088
	-9.27247	-0.0277	37.9	0.85794	37.9	0.18502	37.9	0.00532								-17.9009	0.00935	37.9	0.83624	37.9	0.22865	37.9	0.00647								-0.25987	0.15431	23.6716	0.8487	32.6716	0.22074	39.6716	0.00887
	-9.17568	-0.02717	38.1	0.8643	38.1	0.18282	38.1	0.00433								-17.784	0.00955	38.1	0.8299	38.1	0.22818	38.1	0.00593								-0.21062	0.17164	28.2716	0.8492	35.0716	0.22262	28.0716	0.00888
	-9.11076	-0.00753	38.3	0.86334	38.3	0.18579	38.3	0.00373								-17.6672	0.00975	38.3	0.81728	38.3	0.22764	38.3	0.00568								-0.24759	0.24069	13.8716	0.84969	41.8716	0.22364	14.0716	0.00894
	-9.01398	-0.00701	38.5	0.86683	38.5	0.19228	38.5	0.00379								-17.5503	0.00995	38.5	0.81303	38.5	0.23201	38.5	0.00562								-0.2558	0.29249	15.2716	0.85015	15.0716	0.22385	27.8716	0.00899
	-8.91719	-0.00649	38.7	0.86211	38.7	0.19376	38.7	0.00397								-17.4335	0.01015	38.7	0.80348	38.7	0.23761	38.7	0.00602								-0.26402	0.3443	36.2716	0.85131	32.4716	0.22499	41.6716	0.009
	-8.78855	-0.02508	38.9	0.86373	38.9	0.19181	38.9	0.00414								-17.3166	0.01036	38.9	0.79465	38.9	0.24347	38.9	0.00641								-0.24351	0.37887	15.4716	0.85167	16.8716	0.22697	15.2716	0.00906
	-8.69176	-0.02456	39.1	0.87435	39.1	0.18911	39.1	0.00443								-17.1998	0.01056	39.1	0.78128	39.1	0.2473	39.1	0.00749								-0.28048	0.44792	19.0716	0.85275	37.2716	0.22871	5.4716	0.00915
	-8.59497	-0.02403	39.3	0.89403	39.3	0.18608	39.3	0.00441								-17.0035	-0.03691	39.3	0.76879	39.3	0.24746	39.3	0.00845								-0.25997	0.4825	28.6716	0.85317	37.0716	0.22948	30.4716	0.00943
	-8.53004	-0.0044	39.5	0.92154	39.5	0.18524	39.5	0.00443								-16.9661	0.01096	39.5	0.76013	39.5	0.24857	39.5	0.00937								-0.26819	0.5343	27.2716	0.85377	15.2716	0.2298	36.4716	0.00951
	-8.43327	-0.00387	39.7	0.94271	39.7	0.18226	39.7	0.00455								-16.8492	0.01116	39.7	0.75915	39.7	0.25391	39.7	0.01019								-0.2477	0.56888	7.2716	0.85447	35.2716	0.2318	27.6716	0.00954
	-8.33648	-0.00335	39.9	0.96607	39.9	0.18836	39.9	0.00441								-16.6926	-0.01247	39.9	0.76242	39.9	0.26271	39.9	0.01013								-0.28469	0.63795	24.8716	0.8548	32.2716	0.23326	26.6716	0.00955
	-8.23969	-0.00283	40.1	0.97985	40.1	0.18707	40.1	0.00423								-16.5758	-0.01227	40.1	0.75591	40.1	0.27974	40.1	0.00997								-0.26416	0.6725	19.2716	0.85485	36.8716	0.23332	35.0716	0.00963
	-8.14291	-0.0023	40.3	0.97406	40.3	0.18654	40.3	0.00476								-16.4589	-0.01206	40.3	0.75615	40.3	0.29623	40.3	0.01045								-0.2724	0.72433	19.4716	0.85707	22.4716	0.23343	7.6716	0.00964
	-8.01426	-0.0209	40.5	0.95924	40.5	0.18406	40.5	0.00596								-16.3421	-0.01186	40.5	0.75092	40.5	0.30313	40.5	0.01044								-0.22316	0.74166	10.2716	0.85721	4.4716	0.23399	27.4716	0.00965
	-7.94933	-0.00126	40.7	0.92799	40.7	0.18118	40.7	0.00786								-16.2252	-0.01166	40.7	0.74651	40.7	0.29689	40.7	0.01041								-0.28884	0.82793	13.6716	0.85794	37.4716	0.23529	7.4716	0.0098
	-7.85256	-0.000734386	40.9	0.89657	40.9	0.17596	40.9	0.01031								-16.0687	-0.03529	40.9	0.73945	40.9	0.28892	40.9	0.00933								-0.26834	0.86251	36.0716	0.85819	15.4716	0.23586	7.8716	0.0098
	-7.75577	-0.000211449	41.1	0.8814	41.1	0.17116	41.1	0.0118								-15.9518	-0.03509	41.1	0.73475	41.1	0.27965	41.1	0.00845								-0.21913	0.87986	23.4716	0.85841	35.6716	0.23593	28.4716	0.00987
	-7.62712	-0.0188	41.3	0.85721	41.3	0.16472	41.3	0.01254								-15.835	-0.03489	41.3	0.73016	41.3	0.26864	41.3	0.00817								-0.08371	0.84548	19.6716	0.85855	35.8716	0.23648	26.8716	0.00993
	-7.53033	-0.01828	41.5	0.84349	41.5	0.16146	41.5	0.01411								-15.7578	-0.01085	41.5	0.72625	41.5	0.25748	41.5	0.00872								-0.12063	0.91451	15.6716	0.85862	16.6716	0.23727	34.8716	0.01003
	-7.43355	-0.01776	41.7	0.84229	41.7	0.15334	41.7	0.01533								-15.641	-0.01065	41.7	0.72244	41.7	0.2414	41.7	0.0095								-0.10013	0.94909	44.2716	0.85876	36.0716	0.23738	34.6716	0.01005
	-7.33677	-0.01723	41.9	0.83671	41.9	0.14232	41.9	0.0154								-15.5241	-0.01045	41.9	0.72181	41.9	0.21923	41.9	0.01024								-0.10839	1.00091	18.8716	0.86072	35.4716	0.23854	7.2716	0.01006
	-7.23998	-0.01671	42.1	0.83561	42.1	0.13572	42.1	0.01369								-15.4073	-0.01025	42.1	0.7218	42.1	0.19612	42.1	0.00923								-0.08789	1.03549	32.2716	0.86179	41.6716	0.23863	27.2716	0.01008
	-7.1432	-0.01619	42.3	0.84752	42.3	0.12003	42.3	0.01173								-15.2507	-0.03388	42.3	0.72069	42.3	0.17346	42.3	0.00934								-0.0961	1.08729	12.8716	0.86211	36.4716	0.2387	15.0716	0.01009
	-7.07827	0.00345	42.5	0.86506	42.5	0.10839	42.5	0.01109								-15.1339	-0.03367	42.5	0.71916	42.5	0.15681	42.5	0.0089								-0.04686	1.10462	27.8716	0.86214	36.2716	0.23876	36.2716	0.01009
	-6.94962	-0.01514	42.7	0.8832	42.7	0.10484	42.7	0.01178								-15.017	-0.03347	42.7	0.72667	42.7	0.14633	42.7	0.00815								-0.11256	1.19092	27.6716	0.86277	36.6716	0.23906	36.0716	0.01017
	-6.85284	-0.01462	42.9	0.9224	42.9	0.09963	42.9	0.01282								-14.8604	-0.05711	42.9	0.73796	42.9	0.13842	42.9	0.00712								-0.06336	1.20827	13.2716	0.86334	32.0716	0.23915	30.2716	0.0102
	-6.78791	0.00502	43.1	0.96699	43.1	0.09825	43.1	0.01326								-14.7833	-0.03307	43.1	0.75799	43.1	0.13688	43.1	0.0061								-0.07157	1.26007	12.6716	0.86373	37.6716	0.24066	35.2716	0.01022
	-6.69113	0.00554	43.3	0.99674	43.3	0.09599	43.3	0.01206								-14.6665	-0.03287	43.3	0.77885	43.3	0.13604	43.3	0.0053								-0.07978	1.31187	35.8716	0.8641	31.8716	0.2408	33.0716	0.01027
	-6.65805	0.04429	43.5	1.00491	43.5	0.09738	43.5	0.01106								-14.5496	-0.03266	43.5	0.78225	43.5	0.14322	43.5	0.00485								-0.05929	1.34645	27.4716	0.86411	15.6716	0.24186	10.6716	0.01031
	-6.52942	0.0257	43.7	0.99134	43.7	0.09896	43.7	0.0098								-14.4725	-0.00863	43.7	0.78612	43.7	0.15514	43.7	0.00474								-0.03878	1.38102	13.4716	0.8643	16.4716	0.24273	27.0716	0.01039
	-6.43263	0.02623	43.9	0.96307	43.9	0.10734	43.9	0.00964								-14.3556	-0.00843	43.9	0.79888	43.9	0.17123	43.9	0.00531								-0.047	1.43282	15.8716	0.86502	31.6716	0.24281	14.2716	0.01048
	-6.3677	0.04586	44.1	0.91323	44.1	0.11973	44.1	0.0098								-14.2388	-0.00823	44.1	0.8034	44.1	0.1858	44.1	0.00594								0.00222	1.45017	9.0716	0.86506	16.2716	0.24727	35.8716	0.01049
	-6.23906	0.02727	44.3	0.85447	44.3	0.12314	44.3	0.01006								-14.122	-0.00802	44.3	0.79831	44.3	0.18131	44.3	0.0059								-0.03471	1.5192	25.0716	0.86537	15.8716	0.24736	22.2716	0.0106
	-6.17413	0.04691	44.5	0.79252	44.5	0.11582	44.5	0.01081								-14.0448	0.01601	44.5	0.76343	44.5	0.1716	44.5	0.00579								-0.01422	1.55378	16.0716	0.86664	16.0716	0.24938	41.4716	0.01062
	-6.04549	0.02832	44.7	0.72383	44.7	0.11067	44.7	0.01117								-13.8882	-0.00762	44.7	0.71859	44.7	0.16687	44.7	0.00562								0.00628	1.58835	13.0716	0.86683	22.6716	0.24949	26.4716	0.01063
	-5.94871	0.02884	44.9	0.66379	44.9	0.1206	44.9	0.01182								-13.7714	-0.00742	44.9	0.67621	44.9	0.17453	44.9	0.00632								-0.00193	1.64016	35.6716	0.8675	31.4716	0.2495	41.0716	0.01063
	-5.82006	0.01025	45.1	0.62059	45.1	0.13673	45.1	0.01249								-13.6545	-0.00722	45.1	0.64515	45.1	0.18188	45.1	0.00858								0.01857	1.67473	19.8716	0.86765	37.8716	0.25001	39.8716	0.01068
	-5.75513	0.02989	45.3	0.59661	45.3	0.15072	45.3	0.01368								-13.5377	-0.00701	45.3	0.62777	45.3	0.16788	45.3	0.01361								0.01032	1.72656	25.8716	0.8677	31.2716	0.25042	30.0716	0.01077
	-5.65834	0.03041	45.5	0.58141	45.5	0.12945	45.5	0.01392								-13.4208	-0.00681	45.5	0.63647	45.5	0.12478	45.5	0.01951								0.00206	1.77838	23.2716	0.87077	41.4716	0.25364	26.2716	0.01077
	-5.56157	0.03093	45.7	0.58974	45.7	0.10536	45.7	0.01397								-13.304	-0.00661	45.7	0.65516	45.7	0.0957	45.7	0.02323								0.0226	1.81293	16.2716	0.87088	31.0716	0.25434	28.6716	0.01078
	-5.43292	0.01234	45.9	0.59102	45.9	0.11146	45.9	0.01325								-13.1872	-0.00641	45.9	0.68546	45.9	0.08958	45.9	0.0228								-0.01436	1.88199	16.6716	0.87248	4.6716	0.25589	7.0716	0.01081
	-5.36799	0.03198	46.1	0.59768	46.1	0.1657	46.1	0.00915								-13.0703	-0.00621	46.1	0.70645	46.1	0.10387	46.1	0.01964								-0.02261	1.93381	16.8716	0.873	38.0716	0.25789	35.6716	0.01096
	-5.23935	0.01339	46.3	0.61238	46.3	0.27917	46.3	0.00466								-12.9535	-0.006	46.3	0.72148	46.3	0.1365	46.3	0.01473								0.02663	1.95114	16.4716	0.87307	38.2716	0.26306	35.4716	0.011
	-5.14256	0.01391	46.5	0.63429	46.5	0.40935	46.5	0.00179								-12.8763	0.01803	46.5	0.75051	46.5	0.15716	46.5	0.00842								-0.01032	2.02019	17.0716	0.87328	30.8716	0.26361	29.8716	0.01101
	-5.04577	0.01443	46.7	0.68544	46.7	0.38744	46.7	0.00077								-12.7197	-0.0056	46.7	0.80393	46.7	0.13668	46.7	0.00488								0.03892	2.03752	17.2716	0.8741	30.6716	0.26839	8.0716	0.01106
	-4.949	0.01496	46.9	0.73339	46.9	0.25589	46.9	0.00038								-12.6426	0.01844	46.9	0.87852	46.9	0.10648	46.9	0.00238								0.00195	2.10657	18.6716	0.87417	41.2716	0.27046	40.6716	0.01108
	-4.88407	0.03459	47.1	0.76507	47.1	0.23399	47.1	0.000261								-12.5258	0.01864	47.1	0.91783	47.1	0.11235	47.1	0.000728								-0.00625	2.15837	46.6716	0.87433	22.8716	0.27213	41.2716	0.01108
	-4.75542	0.016	47.3	0.76659	47.3	0.31181	47.3	6.9e-05								-12.4089	0.01884	47.3	0.89217	47.3	0.14691	47.3	0.000135								-0.04322	2.22742	23.0716	0.87433	38.4716	0.27282	9.0716	0.01109
	-4.65863	0.01653	47.5	0.78655	47.5	0.48185	47.5	1.8e-05								-12.2523	-0.00479	47.5	0.85858	47.5	0.20651	47.5	3.9e-05								-0.02272	2.262	12.4716	0.87435	30.4716	0.27519	45.0716	0.01109
	-4.59371	0.03616	47.7	0.80482	47.7	0.72471	47.7	0								-12.1355	-0.00459	47.7	0.84552	47.7	0.26772	47.7	0								-0.03097	2.31382	32.4716	0.87451	5.2716	0.27917	40.8716	0.01109
	-4.46507	0.01757	47.9	0.82126	47.9	0.8769	47.9	0								-12.0187	-0.00439	47.9	0.87131	47.9	0.27913	47.9	0								-0.01048	2.3484	18.4716	0.87688	30.2716	0.28332	29.6716	0.01111
	-4.33642	-0.00102	48.1	0.77354	48.1	0.68603	48.1	0								-11.9018	-0.00419	48.1	0.83377	48.1	0.21421	48.1	0								-0.0474	2.41743	25.6716	0.87841	27.8716	0.2847	14.8716	0.01115
	-4.23964	-0.000497854	48.3	0.58756	48.3	0.48029	48.3	0								-11.785	-0.00398	48.3	0.61831	48.3	0.17595	48.3	0								0.00181	2.43478	22.8716	0.87991	27.4716	0.28638	6.8716	0.01117
	-4.17471	0.01914	48.5	0.35382	48.5	0.53812	48.5	0								-11.6681	-0.00378	48.5	0.32874	48.5	0.18522	48.5	0								-0.03515	2.50383	20.0716	0.88021	28.0716	0.28663	34.4716	0.01118
	-4.07792	0.01966	48.7	0.20597	48.7	0.56486	48.7	0								-11.5512	-0.00358	48.7	0.15192	48.7	0.17336	48.7	0								-0.04336	2.55563	22.6716	0.88076	38.6716	0.28707	14.6716	0.01118
	-3.98114	0.02019	48.9	0.11717	48.9	0.38791	48.9	0								-11.4741	0.02046	48.9	0.08549	48.9	0.10262	48.9	0								-0.05157	2.60743	10.4716	0.8814	27.6716	0.28797	29.0716	0.01128
	-3.8525	0.00159	49.1	0.04618	49.1	0.10942	49.1	0								-11.3176	-0.00318	49.1	0.04868	49.1	0.02536	49.1	0								-0.03108	2.64201	25.2716	0.88265	27.0716	0.28798	29.2716	0.01129
	-3.75571	0.00212	49.3	0.01269	49.3	0.00673	49.3	0								-11.2007	-0.00297	49.3	0.01769	49.3	0.00149	49.3	0								-0.01058	2.67658	8.8716	0.8832	30.0716	0.28813	24.4716	0.01141
	-3.65892	0.00264	49.5	0.00115	49.5	1.3e-05	49.5	0								-11.0839	-0.00277	49.5	0.00171	49.5	1.9e-05	49.5	0								-0.01879	2.72839	22.4716	0.88463	27.2716	0.28832	28.8716	0.01147
	-3.594	0.02228	49.7	9e-06	49.7	0	49.7	0								-11.0067	0.02126	49.7	1.6e-05	49.7	0	49.7	0								-0.02701	2.78019	20.2716	0.88545	28.2716	0.29017	29.4716	0.01156
	-3.46535	0.00369	49.9	0	49.9	0	49.9	0								-10.8501	-0.00237	49.9	0	49.9	0	49.9	0								-0.00654	2.81479	17.4716	0.88639	41.0716	0.29064	40.4716	0.01162
	-3.40042	0.02332	50.1	0	50.1	0	50.1	0								-10.773	0.02167	50.1	0	50.1	0	50.1	0								-0.07222	2.90107	35.4716	0.88697	26.8716	0.29192	40.0716	0.01166
	-3.30365	0.02385	50.3	0	50.3	0	50.3	0								-10.6165	-0.00196	50.3	0	50.3	0	50.3	0								-0.05173	2.93564	32.6716	0.88747	29.8716	0.29242	46.2716	0.01169
	-3.20686	0.02437	50.5	0	50.5	0	50.5	0								-10.4996	-0.00176	50.5	0	50.5	0	50.5	0								-0.05993	2.98744	25.4716	0.8883	29.6716	0.29501	9.2716	0.01173
	-3.11007	0.02489	50.7	0	50.7	0	50.7	0								-10.343	-0.02539	50.7	0	50.7	0	50.7	0								-0.03944	3.02202	33.4716	0.89031	26.6716	0.29588	8.8716	0.01178
	-3.01329	0.02542	50.9	0	50.9	0	50.9	0								-10.2659	-0.00136	50.9	0	50.9	0	50.9	0								-0.04768	3.07384	32.8716	0.8909	23.0716	0.29822	10.4716	0.0118
	-2.88464	0.00682	51.1	0	51.1	0	51.1	0								-10.1491	-0.00116	51.1	0	51.1	0	51.1	0								-0.02715	3.1084	33.6716	0.89297	26.4716	0.29906	6.6716	0.01182
	-2.81971	0.02646	51.3	0	51.3	0	51.3	0								-10.0719	0.02288	51.3	0	51.3	0	51.3	0								-0.09286	3.1947	12.2716	0.89403	26.0716	0.29987	24.2716	0.01192
	-2.72293	0.02699	51.5	0	51.5	0	51.5	0								-9.91536	-0.000752429	51.5	0	51.5	0	51.5	0								-0.07233	3.22925	33.0716	0.89405	25.8716	0.2999	14.4716	0.01195
	-2.62615	0.02751	51.7	0	51.7	0	51.7	0								-9.79851	-0.000550593	51.7	0	51.7	0	51.7	0								-0.05183	3.26383	33.8716	0.89493	28.4716	0.30013	8.2716	0.01206
	-2.52936	0.02803	51.9	0	51.9	0	51.9	0								-9.64194	-0.02418	51.9	0	51.9	0	51.9	0								-0.03133	3.2984	33.2716	0.89506	26.2716	0.30021	40.2716	0.01206
	-2.43257	0.02855	52.1	0	52.1	0	52.1	0								-9.52509	-0.02398	52.1	0	52.1	0	52.1	0								-0.03955	3.35021	10.6716	0.89657	29.4716	0.30057	24.6716	0.01206
	-2.33579	0.02908	52.3	0	52.3	0	52.3	0								-9.40824	-0.02378	52.3	0	52.3	0	52.3	0								0.00963	3.36758	22.2716	0.89925	25.6716	0.30132	22.4716	0.01224
	-2.239	0.0296	52.5	0	52.5	0	52.5	0								-9.29139	-0.02357	52.5	0	52.5	0	52.5	0								-0.0273	3.43661	18.2716	0.89999	40.8716	0.30193	26.0716	0.01237
	-2.11036	0.01101	52.7	0	52.7	0	52.7	0								-9.17455	-0.02337	52.7	0	52.7	0	52.7	0								-0.0068	3.47118	20.4716	0.9003	38.8716	0.30203	6.4716	0.01249
	-2.01358	0.01153	52.9	0	52.9	0	52.9	0								-9.05769	-0.02317	52.9	0	52.9	0	52.9	0								-0.04376	3.54023	17.6716	0.90207	28.6716	0.30579	10.2716	0.01254
	-1.88494	-0.00706	53.1	0	53.1	0	53.1	0								-8.94084	-0.02297	53.1	0	53.1	0	53.1	0								-0.05198	3.59204	35.2716	0.90377	29.2716	0.30601	34.2716	0.0126
	-1.78815	-0.00653	53.3	0	53.3	0	53.3	0								-8.86372	0.00107	53.3	0	53.3	0	53.3	0								0.02599	3.59214	18.0716	0.90637	29.0716	0.30636	8.6716	0.01282
	-1.72321	0.0131	53.5	0	53.5	0	53.5	0								-8.70714	-0.02256	53.5	0	53.5	0	53.5	0								0.07519	3.60948	34.0716	0.90684	23.2716	0.30687	24.8716	0.01309
	-1.59458	-0.00549	53.7	0	53.7	0	53.7	0								-8.63001	0.00147	53.7	0	53.7	0	53.7	0								0.06698	3.66129	22.0716	0.90798	40.6716	0.30772	5.6716	0.01325
	-1.49779	-0.00497	53.9	0	53.9	0	53.9	0								-8.55289	0.02551	53.9	0	53.9	0	53.9	0								0.08748	3.69586	34.2716	0.9089	25.4716	0.30811	8.4716	0.01326
	-1.36915	-0.02356	54.1	0	54.1	0	54.1	0								-8.39631	0.00187	54.1	0	54.1	0	54.1	0								0.07926	3.74767	17.8716	0.90968	28.8716	0.30875	22.6716	0.01332
	-1.24051	-0.04215	54.3	0	54.3	0	54.3	0								-8.31919	0.02591	54.3	0	54.3	0	54.3	0								0.09977	3.78224	35.0716	0.91094	25.0716	0.30925	24.0716	0.01337
	-1.14372	-0.04163	54.5	0	54.5	0	54.5	0								-8.20234	0.02611	54.5	0	54.5	0	54.5	0								0.0628	3.85129	7.4716	0.91323	23.6716	0.31082	6.2716	0.01368
	-1.11065	-0.00287	54.7	0	54.7	0	54.7	0								-8.08549	0.02631	54.7	0	54.7	0	54.7	0								0.0833	3.88587	20.6716	0.91657	25.2716	0.31115	9.4716	0.01369
	-0.95015	-0.04058	54.9	0	54.9	0	54.9	0								-7.96864	0.02652	54.9	0	54.9	0	54.9	0								0.07505	3.93769	34.4716	0.91848	4.2716	0.31181	6.0716	0.01392
	-0.88523	-0.02094	55.1	0	55.1	0	55.1	0								-7.85179	0.02672	55.1	0	55.1	0	55.1	0								0.06683	3.9895	34.6716	0.91891	24.8716	0.31238	5.8716	0.01397
	-0.8203	-0.0013	55.3	0	55.3	0	55.3	0								-7.73494	0.02692	55.3	0	55.3	0	55.3	0								0.08734	4.02407	21.8716	0.91898	23.4716	0.31407	10.0716	0.01411
	-0.75537	0.01833	55.5	0	55.5	0	55.5	0								-7.61809	0.02712	55.5	0	55.5	0	55.5	0								0.07912	4.07587	34.8716	0.92122	39.0716	0.31501	33.2716	0.01421
	-0.65858	0.01885	55.7	0	55.7	0	55.7	0								-7.50124	0.02732	55.7	0	55.7	0	55.7	0								0.07091	4.12768	21.6716	0.92154	23.8716	0.31595	23.8716	0.01421
	-0.52994	0.000264531	55.9	0	55.9	0	55.9	0								-7.3844	0.02753	55.9	0	55.9	0	55.9	0								0.06266	4.1795	12.0716	0.92154	24.0716	0.31663	25.8716	0.01432
	-0.36944	-0.03744	56.1	0	56.1	0	56.1	0								-7.22782	0.00389	56.1	0	56.1	0	56.1	0								0.05445	4.2313	8.6716	0.9224	24.6716	0.31802	22.8716	0.01476
	-0.33637	0.00131	56.3	0	56.3	0	56.3	0								-7.15069	0.02793	56.3	0	56.3	0	56.3	0								0.04623	4.28311	10.8716	0.92799	40.4716	0.31857	25.0716	0.01481
	-0.3033	0.04006	56.5	0	56.5	0	56.5	0								-7.03385	0.02813	56.5	0	56.5	0	56.5	0								0.06672	4.31768	20.8716	0.9302	24.4716	0.31871	34.0716	0.01485
	-0.30208	0.09793	56.7	0	56.7	0	56.7	0								-6.95672	0.05217	56.7	0	56.7	0	56.7	0								0.02977	4.38673	21.4716	0.93238	24.2716	0.31985	9.8716	0.01533
	-0.26902	0.13668	56.9	0	56.9	0	56.9	0								-6.80014	0.02854	56.9	0	56.9	0	56.9	0								0.07901	4.40406	21.0716	0.93701	39.2716	0.32605	9.6716	0.0154
	-0.33152	0.23278	57.1	0	57.1	0	57.1	0								-6.6833	0.02874	57.1	0	57.1	0	57.1	0								0.01331	4.49036	47.4716	0.93924	40.2716	0.32669	23.0716	0.01541
	-0.26659	0.25241	57.3	0	57.3	0	57.3	0								-6.52672	0.00511	57.3	0	57.3	0	57.3	0								0.06251	4.50771	21.2716	0.94249	39.4716	0.33528	25.6716	0.0158
	-0.29724	0.32939	57.5	0	57.5	0	57.5	0								-6.40987	0.00531	57.5	0	57.5	0	57.5	0								0.02558	4.57674	11.8716	0.94271	40.0716	0.33674	23.6716	0.01643
	-0.23231	0.34903	57.7	0	57.7	0	57.7	0								-6.33275	0.02934	57.7	0	57.7	0	57.7	0								0.01734	4.62856	11.0716	0.95924	39.8716	0.3393	25.2716	0.01654
	-0.23109	0.4069	57.9	0	57.9	0	57.9	0								-6.21589	0.02955	57.9	0	57.9	0	57.9	0								-14.9981	0.01163	7.6716	0.96307	39.6716	0.34158	25.4716	0.01664
	-0.19802	0.44565	58.1	0	58.1	0	58.1	0								-6.09905	0.02975	58.1	0	58.1	0	58.1	0								-14.8904	-0.00613	11.6716	0.96607	4.8716	0.38744	23.2716	0.01675
	-0.22867	0.52263	58.3	0	58.3	0	58.3	0								-5.9822	0.02995	58.3	0	58.3	0	58.3	0								-14.8127	-0.00586	8.4716	0.96699	2.6716	0.38791	33.4716	0.01678
	-0.19559	0.56138	58.5	0	58.5	0	58.5	0								-5.90507	0.05399	58.5	0	58.5	0	58.5	0								-14.7351	-0.00559	11.2716	0.97406	5.0716	0.40935	23.4716	0.01722
	-0.19438	0.61925	58.7	0	58.7	0	58.7	0								-5.7485	0.03035	58.7	0	58.7	0	58.7	0								-14.6874	0.01271	11.4716	0.97985	3.2716	0.48029	33.8716	0.01741
	-0.19318	0.67712	58.9	0	58.9	0	58.9	0								-5.63165	0.03056	58.9	0	58.9	0	58.9	0								-14.6098	0.01298	7.8716	0.99134	4.0716	0.48185	33.6716	0.01756
	-0.22381	0.75409	59.1	0	59.1	0	59.1	0								-5.55452	0.05459	59.1	0	59.1	0	59.1	0								-14.502	-0.00479	46.8716	0.99442	3.0716	0.53812	45.2716	0.02011
	-0.19074	0.79285	59.3	0	59.3	0	59.3	0								-5.39795	0.03096	59.3	0	59.3	0	59.3	0								-14.4544	0.01351	8.2716	0.99674	2.8716	0.56486	46.0716	0.02237
	-0.18954	0.85071	59.5	0	59.5	0	59.5	0								-5.32082	0.055	59.5	0	59.5	0	59.5	0								-14.3467	-0.00425	8.0716	1.00491	3.4716	0.68603	45.4716	0.03147
	-0.12461	0.87035	59.7	0	59.7	0	59.7	0								-5.20398	0.0552	59.7	0	59.7	0	59.7	0								-14.2991	0.01405	47.2716	1.08788	3.8716	0.72471	45.8716	0.03461
	-0.05967	0.88999	59.9	0	59.9	0	59.9	0								-5.08713	0.0554	59.9	0	59.9	0	59.9	0								-14.1913	-0.00371	47.0716	1.10564	3.6716	0.8769	45.6716	0.0378
	-0.05846	0.94785														-5.00999	0.07944														-14.1136	-0.00344
	0.00646	0.96749														-4.89315	0.07964														-14.036	-0.00317
	-0.05603	1.06359														-4.73658	0.05601														-13.9583	-0.0029
	-0.02296	1.10234														-4.61972	0.05621														-13.8806	-0.00263
	-0.05361	1.17932														-4.46315	0.03258														-13.8029	-0.00236
	-0.0524	1.23719														-4.38603	0.05661														-13.7253	-0.0021
	-0.05118	1.29505														-4.22946	0.03298														-13.6476	-0.00183
	-0.08183	1.37203														-4.07288	0.00935														-13.5398	-0.01961
	-0.04876	1.41079														-4.03548	0.05722														-13.4922	-0.00129
	-0.04754	1.46865														-3.91863	0.05742														-13.4146	-0.00102
	-0.11004	1.56475														-3.72233	0.00995														-13.3369	-0.000750743
	-0.07698	1.6035														-3.56576	-0.01368														-13.2592	-0.0004815
	-0.10762	1.68048														-3.48863	0.01036														-13.1515	-0.01827
	-0.04269	1.70012														-3.33206	-0.01327														-13.0738	-0.018
	-0.1052	1.79621														-3.21522	-0.01307														-13.0262	0.000325129
	-0.07212	1.83496														-3.09836	-0.01287														-12.9485	0.000594097
	-0.07091	1.89283														-2.94179	-0.0365														-12.8708	0.000863065
	-0.03785	1.93159														-2.78522	-0.06013														-12.7932	0.00113
	-0.03663	1.98945														-2.70809	-0.0361														-12.7155	0.0014
	-0.00356	2.0282														-2.55151	-0.05973														-12.6077	-0.01638
	-0.0342	2.10518														-2.39495	-0.08336														-12.53	-0.01612
	-0.00113	2.14393														-2.31781	-0.05933														-12.4825	0.00221
	-0.03177	2.22091														-2.20097	-0.05912														-12.4048	0.00248
	0.0013	2.25967														-2.12384	-0.03509														-12.3271	0.00275
	-0.02935	2.33665														-1.92754	-0.08255														-12.2494	0.00302
	0.00372	2.3754														-1.8107	-0.08235														-12.1717	0.00328
	0.00494	2.43327														-1.69385	-0.08215														-12.0941	0.00355
	-0.02572	2.51025														-1.53727	-0.10578														-11.9863	-0.01423
	-0.05635	2.58723														-1.38071	-0.12941														-11.9086	-0.01396
	-0.02328	2.62598														-1.30357	-0.10538														-11.8611	0.00436
	-0.05392	2.70296														-1.26617	-0.05751														-11.7533	-0.01342
	-0.02086	2.74171														-1.18904	-0.03347														-11.6756	-0.01316
	-0.0515	2.81869														-1.03247	-0.0571														-11.5979	-0.01289
	-0.01843	2.85745														-0.83618	-0.10457														-11.5503	0.00544
	-0.04908	2.93443														-0.79877	-0.0567														-11.4426	-0.01235
	-0.04786	2.99229														-0.6422	-0.08033														-11.395	0.00598
	-0.04665	3.05016														-0.56507	-0.0563														-11.2872	-0.01181
	-0.04544	3.10803														-0.44822	-0.05609														-11.2096	-0.01154
	-0.04423	3.16589														-0.45055	0.01561														-11.1018	-0.0293
	-0.04301	3.22376														-0.41314	0.06348														-11.0843	0.00705
	-0.0418	3.28163														-0.41546	0.13518														-10.9765	-0.01073
	-0.07244	3.3586														-0.37806	0.18306														-10.929	0.00759
	-0.03937	3.39736														-0.38038	0.25476														-10.8513	0.00786
	-0.03816	3.45522														-0.38269	0.32646														-10.7736	0.00813
	-0.03695	3.51309														-0.42475	0.422														-10.6959	0.0084
	-0.03573	3.57095														-0.02983	0.25537														-10.6182	0.00867
	-0.00266	3.60971														-0.03215	0.32707														-10.5406	0.00893
	-0.06517	3.7058														0.04497	0.35111														-10.4629	0.0092
	-0.000239061	3.72544														0.00293	0.44664														-10.3852	0.00947
	-0.03088	3.80242														0.000605944	0.51835														-10.3075	0.00974
	0.0022	3.84117														-0.00171	0.59005														-10.2299	0.01001
	0.03526	3.87992														-0.00403	0.66176														-10.1522	0.01028
	0.00462	3.9569														0.03337	0.70963														-10.0745	0.01055
	-0.02603	4.03389														-0.00867	0.80517														-9.99684	0.01082
	-0.02482	4.09175														-0.011	0.87687														-9.88907	-0.00697
	-0.05546	4.16873														-0.01332	0.94857														-9.84149	0.01136
	-0.05425	4.2266														-0.01564	1.02028														-9.76381	0.01163
	-0.0849	4.30358														-0.05768	1.11582														-9.68613	0.01189
	-0.05182	4.34233														-0.02027	1.16368														-9.57837	-0.00589
	-0.08246	4.41931														-0.06232	1.25922														-9.53078	0.01243
	-0.08124	4.47718														-0.06464	1.33093														-9.45311	0.0127
	-0.04819	4.51593														-0.02724	1.3788														-9.37543	0.01297
	-0.04697	4.5738														0.01016	1.42667														-9.29776	0.01324
	-0.04575	4.63166														-0.11133	1.56988														-9.22008	0.01351
	-0.04455	4.68953														-0.07392	1.61775														-9.11231	-0.00428
	-0.07518	4.76651														-0.11597	1.71328														-9.03464	-0.00401
	-0.04211	4.80526														-0.07857	1.76115														-8.95696	-0.00374
	-0.07277	4.88225														-0.12061	1.85669														-8.87929	-0.00347
	-0.07155	4.94011														-0.12293	1.9284														-8.80161	-0.0032
	-0.07034	4.99798														-0.12525	2.0001														-8.72393	-0.00293
	-0.06911	5.05584														-0.08785	2.04797														-8.64626	-0.00266
	-0.06791	5.11371														-0.12989	2.14351														-8.56858	-0.00239
	-0.09855	5.19069														-0.09249	2.19138														-8.49091	-0.00212
	-30.2641	-0.00504														-0.13454	2.28692														-8.41323	-0.00185
	-30.1989	0.01446														-0.05741	2.31095														-8.3055	-0.01962
	-30.0681	-0.00544														-0.09945	2.40649														-8.22783	-0.01935
	-29.9701	-0.00564														-0.10178	2.4782														-8.1802	-0.00105
	-29.8721	-0.00584														-0.10409	2.5499														-8.10253	-0.000778824
	-29.7742	-0.00604														-0.10642	2.6216														-8.02485	-0.000509856
	-29.6762	-0.00624														-0.14846	2.71714														-7.91712	-0.01827
	-29.5453	-0.02614														-0.11106	2.76501														-7.8695	2.78053e-05
	-29.4474	-0.02634														-0.1531	2.86055														-7.79182	0.000296773
	-29.3494	-0.02654														-0.1157	2.90842														-7.74425	0.01862
	-29.2514	-0.02674														-0.19746	3.02779														-7.60642	-0.0172
	-29.1206	-0.04663														-0.16006	3.07566														-7.52875	-0.01693
	-28.9897	-0.06653														-0.16238	3.14737														-7.45107	-0.01666
	-28.9246	-0.04703														-0.12498	3.19524														-7.40345	0.00164
	-28.8266	-0.04723														-0.16703	3.29078														-7.29572	-0.01612
	-28.7286	-0.04743														-0.12962	3.33864														-7.27819	0.02024
	-28.6306	-0.04763														-0.13195	3.41035														-7.17042	0.00245
	-28.5326	-0.04783														-0.09454	3.45822														-7.09274	0.00272
	-28.4675	-0.02833														-0.09686	3.52993														-7.01507	0.00299
	-28.3695	-0.02853														-0.13891	3.62546														-6.90733	-0.01478
	-28.2715	-0.02873														-0.14122	3.69717														-6.82966	-0.01451
	-28.1735	-0.02893														-0.14355	3.76887														-6.78204	0.00379
	-28.0755	-0.02913														-0.18559	3.86441														-6.70436	0.00406
	-27.9447	-0.04903														-0.14819	3.91228														-6.62669	0.00433
	-27.8795	-0.02953														-0.11079	3.96015														-6.51896	-0.01343
	-27.7815	-0.02973														-0.07339	4.00802														-6.47134	0.00487
	-27.6836	-0.02993														-0.11542	4.10356														-6.39367	0.00514
	-27.5527	-0.04982														-0.11775	4.17526														-6.31598	0.00541
	-27.4876	-0.03033														-0.04062	4.1993														-6.23831	0.00568
	-27.4224	-0.01083														-0.08267	4.29484														-6.13058	-0.01208
	-27.2916	-0.03073														-0.04526	4.3427														-6.08296	0.00622
	-27.1608	-0.05062														-0.04758	4.41441														-5.97523	-0.01155
	-27.0628	-0.05082														-0.01019	4.46228														-5.89755	-0.01128
	-26.9648	-0.05102														-0.05223	4.55782														-5.84994	0.00702
	-26.9325	-0.01182														-0.05455	4.62953														-5.77225	0.00729
	-26.8017	-0.03172														-0.05687	4.70123														-5.69458	0.00756
	-26.7037	-0.03192														-0.05918	4.77293														-5.6169	0.00783
	-26.6057	-0.03212														-0.10123	4.86847														-5.50918	-0.00993
	-26.5405	-0.01262														-0.06383	4.91634														-5.4315	-0.00966
	-26.4425	-0.01282														-0.1456	5.03572														-5.35382	-0.00939
	-26.3446	-0.01302														-0.1082	5.08358														-5.27615	-0.00913
	-26.2794	0.00648														-0.15024	5.17912														-5.22852	0.00918
	-26.1486	-0.01342														-0.11283	5.22699														-5.18094	0.0275
	-26.0834	0.00608														-0.11516	5.29869														-5.07317	0.00971
	-25.9854	0.00588														-0.07775	5.34657														-4.9955	0.00998
	-25.8874	0.00568														-0.04035	5.39444														-4.91783	0.01025
	-25.7894	0.00548														-0.04267	5.46614														-4.87024	0.02858
	-25.6915	0.00528														-0.00527	5.51401														-4.73242	-0.00724
	-25.5935	0.00508														0.03213	5.56188														-4.68479	0.01106
	-25.5283	0.02458														0.02981	5.63359														-4.60712	0.01133
	-25.4303	0.02438														0.06722	5.68145														-4.55953	0.02965
	-25.3323	0.02418														0.06489	5.75316														-4.45177	0.01187
	-25.2343	0.02398														0.14202	5.7772														-4.40419	0.03019
	-25.1364	0.02378														0.09998	5.87273														-4.29641	0.0124
	-25.0384	0.02358														0.09766	5.94444														-4.24883	0.03073
	-24.9404	0.02338														0.13506	5.99231														-4.14106	0.01294
	-24.8424	0.02319														0.13274	6.06401														-4.06339	0.01321
	-24.7772	0.04269														0.13042	6.13571														-3.95566	-0.00455
	-24.6792	0.04249														0.16782	6.18359														-3.87798	-0.00428
	-24.5813	0.04229														0.12577	6.27912														-3.80031	-0.00401
	-24.4504	0.02239														0.12346	6.35083														-3.75268	0.01429
	-24.3853	0.04189														0.08142	6.44636														-3.67501	0.01456
	-24.2544	0.02199														0.11883	6.49423														-3.59733	0.01483
	-24.1565	0.02179														-49.4059	-0.03847														-3.51966	0.01509
	-24.0585	0.02159														-49.3265	-0.01578														-3.44199	0.01536
	-23.9933	0.04109														-49.2084	-0.01635														-3.33425	-0.0024
	-23.8953	0.04089														-49.0902	-0.01692														-3.28663	0.0159
	-23.7973	0.04069														-48.9721	-0.01748														-3.1789	-0.00186
	-23.6993	0.04049														-48.854	-0.01805														-3.13128	0.01644
	-23.6014	0.04029														-48.6971	-0.04188														-3.05361	0.01671
	-23.5034	0.04009														-48.6177	-0.01919														-2.97593	0.01698
	-23.4054	0.03989														-48.4608	-0.04302														-2.89826	0.01725
	-23.2746	0.01999														-48.3814	-0.02032														-2.79052	-0.000515361
	-23.1437	9.58859e-05														-48.2245	-0.04415														-2.71285	-0.000246393
	-23.0786	0.01959														-48.1452	-0.02146														-2.66522	0.01805
	-22.9806	0.01939														-48.027	-0.02203														-2.5575	0.000291267
	-22.9154	0.0389														-47.9089	-0.0226														-2.44973	-0.01749
	-22.8174	0.0387														-47.7908	-0.02317														-2.40214	0.000829203
	-22.7194	0.0385														-47.7114	-0.000476282														-2.29438	-0.01696
	-22.6215	0.0383														-47.5545	-0.0243														-2.2167	-0.01669
	-22.5235	0.0381														-47.4751	-0.00161														-2.13903	-0.01642
	-22.4255	0.0379														-47.3182	-0.02544														-2.09144	0.00191
	-22.3275	0.0377														-47.2389	-0.00275														-1.98367	-0.01588
	-22.2295	0.0375														-47.082	-0.02657														-1.93609	0.00244
	-22.1315	0.0373														-47.0026	-0.00389														-1.82832	-0.01534
	-22.0007	0.0174														-46.8845	-0.00445														-1.78074	0.00298
	-21.9027	0.0172														-46.7663	-0.00502														-1.67297	-0.0148
	-21.8047	0.017														-46.6482	-0.00559														-1.62539	0.00352
	-21.7067	0.0168														-46.5301	-0.00616														-1.48756	-0.0323
	-21.6087	0.0166														-46.4119	-0.00673														-1.43994	-0.014
	-21.5108	0.0164														-46.2938	-0.0073														-1.30216	-0.04979
	-21.4127	0.0162														-46.1756	-0.00786														-1.28459	-0.01346
	-21.3148	0.016														-46.0575	-0.00843														-1.17686	-0.03122
	-21.2168	0.0158														-45.9394	-0.009														-1.12924	-0.01292
	-21.086	-0.00409														-45.8212	-0.00957														-1.02151	-0.03068
	-20.988	-0.00429														-45.6643	-0.03339														-0.94384	-0.03041
	-20.9228	0.0152														-45.585	-0.0107														-0.8361	-0.04818
	-20.792	-0.00469														-45.4668	-0.01127														-0.81854	-0.01184
	-20.7268	0.01481														-45.3487	-0.01184														-0.68075	-0.04764
	-20.5632	-0.02479														-45.2306	-0.01241														-0.51284	-0.10151
	-20.498	-0.00529														-45.1512	0.01028														-0.5254	-0.0471
	-20.4	-0.00549														-45.0331	0.00971														-0.47778	-0.0288
	-20.3349	0.01401														-44.9149	0.00915														-0.49031	0.02559
	-20.1712	-0.02559														-44.7968	0.00858														-0.44272	0.04391
	-20.1061	-0.00609														-44.6399	-0.01525														-0.42519	0.08027
	-20.0081	-0.00629														-44.5605	0.00744														-0.34751	0.08054
	-19.9101	-0.00649														-44.4036	-0.01639														-0.23975	0.06275
	-19.8121	-0.00669														-44.3243	0.00631														-0.2824	0.13522
	-19.7141	-0.00689														-44.2061	0.00574														-0.26487	0.17157
	-19.6161	-0.00709														-44.088	0.00517														-0.27739	0.22596
	-19.5181	-0.00729														-43.9699	0.0046														-0.28991	0.28035
	-19.4201	-0.00749														-43.8517	0.00403														-0.30244	0.33474
	-19.355	0.01201														-43.7336	0.00346														-0.2849	0.3711
	-19.2242	-0.00788														-43.6155	0.0029														-0.26738	0.40745
	-19.1262	-0.00808														-43.4973	0.00233														-0.2198	0.42578
	-19.0282	-0.00828														-43.3792	0.00176														-0.05188	0.3719
	-18.9302	-0.00848														-43.2223	-0.02207														-0.03435	0.40826
	-18.865	0.01101														-43.1429	0.000623213														-0.01682	0.44462
	-18.767	0.01081														-43.0248	5.53651e-05														0.0308	0.46292
	-18.669	0.01062														-42.9066	-0.000512482														0.04833	0.49927
	-18.5382	-0.00928														-42.7885	-0.00108														0.00572	0.57172
	-18.4402	-0.00948														-42.6704	-0.00165														0.02325	0.60807
	-18.3422	-0.00968														-42.5135	-0.02548														-0.01936	0.68052
	-18.2443	-0.00988														-42.4341	-0.00279														-0.00184	0.71687
	-18.1791	0.00962														-42.316	-0.00335														-0.01439	0.77128
	-18.0811	0.00942														-42.1978	-0.00392														0.00317	0.80762
	-17.9503	-0.01048														-42.0409	-0.02775														0.0207	0.84397
	-17.8523	-0.01068														-41.9616	-0.00506														-0.02191	0.91642
	-17.7871	0.00882														-41.8047	-0.02889														-0.00439	0.95277
	-17.6563	-0.01108														-41.6865	-0.02946														0.01315	0.98913
	-17.5912	0.00842														-41.6072	-0.00676														-0.02943	1.06155
	-17.4932	0.00822														-41.489	-0.00733														0.01815	1.07987
	-17.3952	0.00802														-41.3321	-0.03116														-0.02446	1.15232
	-17.2972	0.00782														-41.214	-0.03173														-0.00693	1.18867
	-17.1992	0.00762														-41.1346	-0.00904														-0.01945	1.24306
	-17.134	0.02712														-41.0165	-0.0096														-0.03202	1.29747
	-17.0032	0.00722														-40.8984	-0.01017														-0.04453	1.35186
	-16.9052	0.00702														-40.7802	-0.01074														-0.02701	1.38822
	-16.8072	0.00682														-40.6621	-0.01131														-0.06963	1.46066
	-16.7093	0.00663														-40.5052	-0.03514														-0.05209	1.49702
	-16.6113	0.00643														-40.4258	-0.01245														-0.09467	1.56944
	-16.5461	0.02593														-40.2689	-0.03627														-0.07714	1.6058
	-16.4481	0.02573														-40.1896	-0.01358														-0.0897	1.66021
	-16.3501	0.02553														-40.0326	-0.03741														-0.07214	1.69654
	-16.2521	0.02533														-39.9533	-0.01472														-0.02455	1.71486
	-16.1542	0.02513														-39.7964	-0.03855														-0.00702	1.75122
	-16.0233	0.00523														-39.717	-0.01585														-0.01954	1.80561
	-15.9582	0.02473														-39.5989	-0.01642														-0.00201	1.84196
	-15.8273	0.00483														-39.5195	0.00627														-0.04462	1.91441
	-15.7622	0.02433														-39.4014	0.0057														-0.02709	1.95076
	-15.6642	0.02413														-39.2445	-0.01813														-0.06971	2.02321
	-15.5334	0.00423														-39.1264	-0.0187														-0.05218	2.05956
	-15.4682	0.02373														-39.0082	-0.01926														-0.03465	2.09592
	-15.3702	0.02353														-38.8513	-0.04309														-0.01712	2.13228
	-15.2722	0.02333														-38.7719	-0.0204														-0.02964	2.18667
	-15.1743	0.02313														-38.6926	0.00229														-0.04216	2.24105
	-15.0763	0.02293														-38.5357	-0.02154														-0.02463	2.27741
	-14.9783	0.02273														-38.4563	0.00115														-0.00711	2.31377
	-14.8803	0.02254														-38.3382	0.000583463														-0.04972	2.38621
	-14.7823	0.02234														-38.22	1.52609e-05														-0.03219	2.42257
	-14.6515	0.00244														-38.1407	0.02271														-0.04471	2.47695
	-14.5535	0.00224														-38.0225	0.02214														-0.05727	2.53137
	-14.4555	0.00204														-37.9044	0.02157														-0.0698	2.58575
	-14.3247	-0.01786														-37.7863	0.021														-0.08232	2.64014
	-14.2595	0.00164														-37.7069	0.0437														-0.06479	2.6765
	-14.1615	0.00144														-37.55	0.01987														-0.07735	2.73091
	-14.0635	0.00124														-37.4319	0.0193														-0.08988	2.7853
	-13.9327	-0.01866														-37.3137	0.01873														-0.07234	2.82166
	-13.8676	0.000839527														-37.2344	0.04142														-0.05481	2.85801
	-13.7696	0.000639941														-37.0775	0.01759														-0.03725	2.89435
	-13.6716	0.000440353														-36.9981	0.04029														-0.01971	2.9307
	-13.5736	0.000241067														-36.88	0.03972														-0.06233	3.00314
	-13.4756	4.1781e-05														-36.7618	0.03915														-0.01474	3.02147
	-13.3776	-0.000157505														-36.6049	0.01532														-0.02731	3.07588
	-13.2796	-0.000357092														-36.4868	0.01475														-0.00974	3.11221
	-13.1816	-0.000556379														-36.3687	0.01418														-0.05235	3.18466
	-13.0836	-0.000756266														-36.2505	0.01362														-0.06488	3.23905
	-12.9857	-0.000955552														-36.1324	0.01305														-0.04734	3.2754
	-12.9205	0.01854														-35.9755	-0.01078														-0.02982	3.31176
	-12.7897	-0.00135														-35.8961	0.01191														-0.07243	3.3842
	-12.6917	-0.00155														-35.778	0.01134														-0.0549	3.42056
	-12.5609	-0.02145														-35.6598	0.01078														-0.09748	3.49298
	-12.4629	-0.02165														-35.5805	0.03347														-0.04989	3.5113
	-12.3649	-0.02185														-35.4236	0.00964														-0.09251	3.58375
	-12.2997	-0.00235														-35.3055	0.00907														-0.04492	3.60207
	-12.1689	-0.02225														-35.1873	0.0085														-0.02739	3.63843
	-12.0709	-0.02245														-35.0692	0.00793														-0.00987	3.67478
	-11.9729	-0.02265														-34.9898	0.03063														-0.02239	3.72917
	-11.8749	-0.02285														-34.8717	0.03006														0.02523	3.74747
	-11.7769	-0.02305														-34.7535	0.02949														-0.04743	3.83795
	-11.679	-0.02325														-34.6354	0.02892														-0.0299	3.8743
	-11.581	-0.02345														-34.4785	0.00509														-0.04246	3.92872
	-11.483	-0.02365														-34.3604	0.00453														-0.0249	3.96505
	-11.3522	-0.04355														-34.2422	0.00396														-0.00737	4.00141
	-11.287	-0.02404														-34.1241	0.00339														0.01017	4.03776
	-11.189	-0.02424														-34.0447	0.02608														-0.00236	4.09215
	-11.1239	-0.00475														-33.9266	0.02551														-0.01492	4.14656
	-11.0259	-0.00495														-33.8085	0.02495														0.00261	4.18292
	-10.895	-0.02484														-33.6903	0.02438														-0.00996	4.23733
	-10.8299	-0.00534														-33.5334	0.000547618														0.00758	4.27369
	-10.7319	-0.00554														-33.4153	-2.02296e-05														-0.00495	4.32807
	-10.6339	-0.00574														-33.3359	0.02267														-0.01746	4.38246
	-10.5359	-0.00594														-33.179	-0.00116														0.03011	4.40079
	-10.4708	0.01356														-33.1384	0.04479														-0.01246	4.47321
	-10.3071	-0.02604														-32.9815	0.02097														-0.02502	4.52762
	-10.2419	-0.00654														-32.8246	-0.00286														-0.00746	4.56395
	-10.144	-0.00674														-32.7065	-0.00343														-0.05007	4.6364
	-10.0788	0.01276														-32.6271	0.01926														-0.00249	4.65472
	-9.94798	-0.00714														-32.509	0.01869														-0.04506	4.72714
	-9.88283	0.01236														-32.3521	-0.00513														-0.02757	4.76352
	-9.752	-0.00754														-32.234	-0.0057														-18.3122	0.0062
	-9.68685	0.01196														-32.1546	0.01699														-18.2328	0.00544
	-9.55602	-0.00794														-32.0752	0.03968														-18.1534	0.00468
	-9.49087	0.01156														-31.9571	0.03911														-18.074	0.00392
	-9.39288	0.01136														-31.8777	0.06181														-17.9947	0.00316
	-9.26205	-0.00854														-31.7208	0.03797														-17.9153	0.0024
	-9.16407	-0.00874														-31.6027	0.03741														-17.8066	-0.0159
	-9.09891	0.01076														-31.4845	0.03684														-17.7565	0.000881838
	-9.00092	0.01056														-31.3664	0.03627														-17.6771	0.000122381
	-8.90293	0.01036														-31.2483	0.0357														-17.5684	-0.01818
	-8.80494	0.01017														-31.0914	0.01188														-17.5183	-0.0014
	-8.70695	0.00997														-31.012	0.03457														-17.4682	0.01541
	-8.60896	0.00977														-30.8939	0.034														-17.3888	0.01465
	-8.51097	0.00957														-30.737	0.01017														-17.2801	-0.00368
	-8.41298	0.00937														-30.6576	0.03286														-17.23	0.01313
	-8.31499	0.00917														-30.5782	0.05556														-17.1213	-0.00519
	-8.21701	0.00897														-30.3825	0.00847														-17.0712	0.01161
	-8.11901	0.00877														-30.3032	0.03116														-16.9918	0.01085
	-8.02102	0.00857														-30.185	0.03059														-16.9124	0.01009
	-7.95587	0.02807														-30.1057	0.05328														-16.8331	0.00933
	-7.82505	0.00817														-29.9488	0.02945														-16.7537	0.00857
	-7.72705	0.00797														-29.7919	0.00563														-16.645	-0.00975
	-7.62906	0.00777														-29.6737	0.00506														-16.5949	0.00705
	-7.53108	0.00757														-29.5944	0.02775														-16.5155	0.00629
	-7.43309	0.00737														-29.4375	0.00392														-16.4361	0.00553
	-7.33509	0.00717														-29.3581	0.02661														-16.3567	0.00477
	-7.23711	0.00697														-29.24	0.02604														-16.2773	0.00401
	-7.13912	0.00677														-29.1218	0.02547														-16.1979	0.00325
	-7.04113	0.00657														-28.9649	0.00165														-16.1185	0.00249
	-6.94314	0.00637														-28.8468	0.00108														-16.0392	0.00173
	-6.84515	0.00618														-28.7674	0.02377														-15.9598	0.000972084
	-6.74716	0.00598														-28.6105	-5.60749e-05														-15.8804	0.000212894
	-6.64918	0.00578														-28.5312	0.02263														-15.801	-0.000546563
	-6.55118	0.00558														-28.3742	-0.00119														-15.7216	-0.00131
	-6.45319	0.00538														-28.2949	0.0215														-15.6422	-0.00207
	-6.3552	0.00518														-28.138	-0.00233														-15.5628	-0.00283
	-6.25722	0.00498														-28.0199	-0.0029														-15.4834	-0.00359
	-6.15922	0.00478														-27.9017	-0.00347														-15.404	-0.00434
	-6.06123	0.00458														-27.7836	-0.00403														-15.3246	-0.0051
	-5.96325	0.00438														-27.6267	-0.02786														-15.2453	-0.00586
	-5.86526	0.00418														-27.5473	-0.00517														-15.1659	-0.00662
	-5.76726	0.00398														-27.3904	-0.029														-15.0865	-0.00738
	-5.66928	0.00378														-27.3498	0.01695														-15.0071	-0.00814
	-5.60412	0.02328														-27.1929	-0.00687														-14.9277	-0.0089
	-5.50613	0.02308														-27.1135	0.01581														-14.8483	-0.00966
	-5.3753	0.00318														-26.9179	-0.03127														-14.7689	-0.01042
	-5.27732	0.00298														-26.8773	0.01468														-14.6895	-0.01118
	-5.17933	0.00278														-26.7204	-0.00915														-14.6101	-0.01194
	-5.08134	0.00258														-26.6022	-0.00972														-14.5307	-0.0127
	-4.98335	0.00238														-26.4841	-0.01028														-14.4513	-0.01346
	-4.88536	0.00218														-26.4047	0.0124														-14.372	-0.01422
	-4.78737	0.00199														-26.2866	0.01184														-14.2926	-0.01498
	-4.68939	0.00179														-26.1297	-0.01199														-14.2132	-0.01574
	-4.59139	0.00159														-26.0503	0.0107														-14.1631	0.00106
	-4.4934	0.00139														-25.9322	0.01013														-14.0544	-0.01726
	-4.39541	0.00119														-25.8141	0.00956														-14.0043	-0.000456317
	-4.29743	0.000988015														-25.7347	0.03226														-13.9249	-0.00122
	-4.19943	0.000788729														-25.5778	0.00843														-13.8747	0.01556
	-4.10144	0.000588841														-25.4596	0.00786														-13.7661	-0.00274
	-4.00346	0.000389555														-25.3803	0.03055														-13.7159	0.01404
	-3.90547	0.000189968														-25.2621	0.02999														-13.5781	-0.02182
	-3.80747	-9.31806e-06														-25.144	0.02942														-13.5279	-0.00501
	-3.70949	-0.000208604														-25.0259	0.02885														-13.4485	-0.00577
	-3.6115	-0.000408191														-24.869	0.00502														-13.3691	-0.00653
	-3.51351	-0.000607778														-24.7896	0.02771														-13.2605	-0.02486
	-3.41551	-0.000807365														-24.6327	0.00388														-13.2104	-0.00805
	-3.31753	-0.00101														-24.5146	0.00331														-13.1017	-0.02638
	-3.21954	-0.00121														-24.4352	0.02601														-13.0516	-0.00957
	-3.12155	-0.00141														-24.2783	0.00218														-12.9429	-0.02789
	-3.02356	-0.00161														-24.1602	0.00161														-12.8928	-0.01109
	-2.92557	-0.0018														-24.042	0.00104														-12.8134	-0.01185
	-2.82758	-0.002														-23.9239	0.000471668														-12.7633	0.00493
	-2.7296	-0.0022														-23.8057	-9.61792e-05														-12.6547	-0.01337
	-2.6316	-0.0024														-23.7264	0.0226														-12.6045	0.00341
	-2.50078	-0.0223														-23.5695	-0.00123														-12.4959	-0.01489
	-2.36996	-0.0422														-23.4901	0.02146														-12.4457	0.00189
	-2.23914	-0.0621														-23.3332	-0.00237														-12.3371	-0.01641
	-2.17398	-0.0426														-23.2538	0.02033														-12.2869	0.000370892
	-2.04315	-0.0625														-23.0969	-0.00351														-12.2075	-0.000388566
	-1.94517	-0.0627														-22.9788	-0.00407														-12.1281	-0.00115
	-1.84718	-0.0629														-22.8607	-0.00464														-12.0488	-0.00191
	-1.71635	-0.0828														-22.7813	0.01805														-11.9694	-0.00267
	-1.58554	-0.1027														-22.6244	-0.00578														-11.9192	0.01414
	-1.48755	-0.1029														-22.5838	0.04018														-11.8691	0.03092
	-1.38955	-0.1031														-22.4269	0.01635														-11.7605	0.01262
	-1.35723	-0.0639														-22.3088	0.01578														-11.6811	0.01186
	-1.22641	-0.0838														-22.1906	0.01521														-11.5724	-0.00647
	-1.09559	-0.10369														-22.0725	0.01464														-11.5223	0.01034
	-1.03042	-0.0842														-21.9544	0.01408														-11.4429	0.00958
	-0.99811	-0.04499														-21.875	0.03677														-11.3635	0.00882
	-0.96578	-0.0058														-21.7181	0.01294														-11.2841	0.00806
	-0.93345	0.0334														-21.5612	-0.01089														-11.2047	0.0073
	-0.76981	-0.00619														-21.4818	0.0118														-11.1546	0.02408
	-0.60615	-0.04579														-21.3637	0.01124														-11.0459	0.00578
	-0.57382	-0.00659														-21.2456	0.01067														-10.9665	0.00502
	-0.50866	0.0129														-21.1662	0.03336														-10.8872	0.00426
	-0.31218	-0.04639														-21.0093	0.00953														-10.8078	0.0035
	-0.27985	-0.00719														-20.9299	0.03222														-10.7284	0.00274
	-0.28036	0.05171														-20.7342	-0.01487														-10.649	0.00198
	-0.28087	0.11061														-20.6161	-0.01544														-10.5696	0.00122
	-0.28137	0.1695														-20.5368	0.00726														-10.4902	0.000461137
	-0.24905	0.2087														-20.4186	0.00669														-10.4108	-0.000298052
	-0.24957	0.2676														-20.2617	-0.01714														-10.3314	-0.00106
	-0.28291	0.3462														-20.1823	0.00555														-10.2521	-0.00182
	-0.25058	0.3854														-20.0642	0.00498														-10.1727	-0.00258
	-0.25108	0.4443														-19.9073	-0.01885														-10.064	-0.0209
	-0.2516	0.5032														-19.7892	-0.01942														-10.0431	0.01344
	-0.21927	0.5424														-19.671	-0.01998														-9.90522	-0.02242
	-0.25261	0.621														-19.5529	-0.02055														-9.88433	0.01192
	-0.22029	0.6602														-19.4348	-0.02112														-9.7757	-0.00638
	-0.2208	0.7191														-19.3166	-0.02169														-9.72555	0.0104
	-0.2213	0.778														-19.2373	0.00101														-9.64616	0.00965
	-0.18898	0.8172														-19.1191	0.000439017														-9.56677	0.00889
	-0.15666	0.8564														-19.001	-0.000128121														-9.45815	-0.00941
	-0.19	0.935														-18.8829	-0.000696678														-9.40799	0.00737
	-0.22333	1.01359														-18.726	-0.02453														-9.29937	-0.01093
	-0.19102	1.05279														-18.6466	-0.00183														-9.2492	0.00585
	-0.15869	1.09199														-18.5285	-0.0024														-9.11131	-0.03002
	-0.19203	1.17059														-18.3716	-0.02623														-9.06119	-0.01321
	-0.19254	1.22949														-18.2534	-0.0268														-8.9818	-0.01397
	-0.22588	1.30809														-18.1353	-0.02737														-8.90242	-0.01473
	-0.19356	1.34729														-18.0172	-0.02794														-8.85225	0.00205
	-0.2269	1.42589														-17.899	-0.02851														-8.77287	0.00129
	-0.03041	1.36659														-17.7809	-0.02908														-8.69347	0.000528889
	0.00192	1.40579														-17.7015	-0.00638														-8.61409	-0.000230301
	0.00141	1.46469														-17.5446	-0.03021														-8.53469	-0.000989758
	-0.03194	1.54329														-17.4653	-0.00752														-8.4553	-0.00175
	0.000392008	1.58249														-17.3471	-0.00808														-8.37592	-0.00251
	-0.03295	1.66109														-17.229	-0.00865														-8.32576	0.01427
	-0.000628529	1.70029														-17.0721	-0.03248														-8.21714	-0.00403
	-0.03397	1.77889														-16.9927	-0.00979														-8.16697	0.01275
	-0.00165	1.81809														-16.8358	-0.03362														-8.05835	-0.00555
	-0.00216	1.87698														-16.7565	-0.01092														-8.0082	0.01123
	-0.00266	1.93588														-16.6771	0.01176														-7.89957	-0.00707
	-0.036	2.01448														-16.559	0.0112														-7.82019	-0.00783
	-0.03651	2.07338														-16.4021	-0.01263														-7.77002	0.00895
	-0.06985	2.15198														-16.2839	-0.0132														-7.6614	-0.00935
	-0.07036	2.21088														-16.2046	0.00949														-7.58201	-0.01011
	-0.07086	2.26978														-16.0477	-0.01433														-7.50262	-0.01087
	-0.00572	2.28928														-15.9295	-0.0149														-7.45247	0.00591
	-0.03905	2.36788														-15.8502	0.00779														-7.34384	-0.01238
	-0.03956	2.42678														-15.732	0.00722														-7.26445	-0.01314
	-0.00724	2.46598														-15.6139	0.00665														-7.18506	-0.0139
	-0.04058	2.54457														-15.457	-0.01717														-7.1349	0.00288
	0.02458	2.56408														-15.3389	-0.01774														-7.02628	-0.01542
	-0.00876	2.64267														-15.2595	0.00495														-6.97612	0.00136
	-0.00927	2.70157														-15.1414	0.00438														-6.89673	0.000596908
	-0.00978	2.76048														-15.0232	0.00381														-6.84661	0.0174
	-0.01028	2.81937														-14.9051	0.00324														-6.70872	-0.01846
	0.02203	2.85857														-14.7869	0.00267														-6.68783	0.01588
	-0.0113	2.93717														-14.6688	0.0021														-6.60844	0.01512
	-0.01181	2.99607														-14.5119	-0.02172														-6.52906	0.01436
	0.05334	3.01557														-14.355	-0.04555														-6.44966	0.0136
	0.05283	3.07447														-14.3144	0.000399623														-6.341	-0.00472
	0.08516	3.11367														-14.1963	-0.00016787														-6.26161	-0.00548
	0.05183	3.19227														-14.0782	-0.000736072														-6.21149	0.01132
	0.08414	3.23147														-13.9213	-0.02456														-6.13211	0.01056
	0.08364	3.29037														-13.8419	-0.00187														-6.08194	0.02734
	0.08313	3.34927														-13.7238	-0.00244														-5.97332	0.00904
	0.08261	3.40817														-13.6056	-0.00301														-5.92316	0.02582
	0.08211	3.46706														-13.4875	-0.00358														-5.84377	0.02506
	0.08161	3.52596														-13.3694	-0.00415														-5.76438	0.02431
	0.08109	3.58486														-13.2512	-0.00471														-5.65576	0.006
	0.04775	3.66346														-13.1331	-0.00528														-5.60561	0.02279
	0.08008	3.70266														-13.015	-0.00585														-5.52621	0.02203
	0.07957	3.76156														-12.8968	-0.00642														-5.44682	0.02127
	0.07906	3.82046														-12.7787	-0.00699														-5.36743	0.02051
	0.04572	3.89906														-12.6606	-0.00755														-5.28804	0.01975
	0.04521	3.95796														-12.5424	-0.00812														-5.20866	0.01899
	0.01186	4.03656														-12.4243	-0.00869														-5.12926	0.01823
	0.0442	4.07575														-12.3062	-0.00926														-5.04987	0.01747
	0.01086	4.15435														-12.2268	0.01343														-4.97048	0.01671
	0.04317	4.19356														-12.0699	-0.0104														-4.89109	0.01595
	0.00984	4.27215														-11.9905	0.01229														-4.84097	0.03275
	0.00933	4.33105														-11.8336	-0.01153														-4.73231	0.01443
	0.00882	4.38995														-11.7155	-0.0121														-4.65292	0.01367
	-0.02452	4.46855														-11.5974	-0.01267														-4.6028	0.03047
	-0.02503	4.52745														-11.4792	-0.01324														-4.49414	0.01215
	-0.05837	4.60605														-11.3611	-0.01381														-4.41474	0.01139
	-0.02605	4.64525														-11.243	-0.01437														-4.33536	0.01063
	-0.02655	4.70415														-11.0861	-0.0382														-4.25597	0.00987
	-0.05989	4.78275														-11.0455	0.00775														-4.17658	0.00911
	-0.06041	4.84165														-10.8886	-0.01608														-4.09719	0.00835
	-0.06092	4.90055														-10.7704	-0.01665														-4.01779	0.00759
	-0.06142	4.95944														-10.6523	-0.01721														-3.93841	0.00683
	-0.0291	4.99864														-10.5342	-0.01778														-3.82978	-0.01147
	-0.06244	5.07724														-10.3773	-0.04161														-3.77963	0.00531
	-0.03011	5.11644														-10.2979	-0.01892														-3.70024	0.00455
	-0.03062	5.17534														-10.141	-0.04274														-3.65011	0.02136
	0.0017	5.21454														-10.0616	-0.02006														-3.54146	0.00303
	-27.5291	-0.03543														-9.9435	-0.02062														-3.49133	0.01984
	-27.4319	-0.03515														-9.82536	-0.02119														-3.41195	0.01908
	-27.3672	-0.01536														-9.74599	0.0015														-3.36179	0.03586
	-27.27	-0.01508														-9.5891	-0.02233														-3.22389	-4.28467e-06
	-27.1728	-0.0148														-9.50972	0.000360228														-3.14451	-0.000763742
	-27.0432	-0.03401														-9.35283	-0.02346														-3.03588	-0.01906
	-26.9785	-0.01423														-9.27346	-0.000775467														-2.95649	-0.01982
	-26.8488	-0.03345														-9.11656	-0.0246														-2.87709	-0.02058
	-26.7841	-0.01366														-8.99843	-0.02517														-2.85621	0.01376
	-26.6544	-0.03288														-8.88029	-0.02574														-2.74756	-0.00456
	-26.5897	-0.0131														-8.76217	-0.02631														-2.69743	0.01224
	-26.4926	-0.01281														-8.68279	-0.00362														-2.58877	-0.00608
	-26.3954	-0.01253														-8.56465	-0.00419														-2.56788	0.02826
	-26.2982	-0.01225														-8.40777	-0.02801														-2.42999	-0.0076
	-26.1685	-0.03146														-8.28963	-0.02858														-2.37988	0.0092
	-26.0713	-0.03118														-8.17149	-0.02915														-2.27121	-0.00912
	-25.9741	-0.0309														-8.09213	-0.00646														-2.22109	0.00768
	-25.8444	-0.05011														-7.93523	-0.03028														-2.11243	-0.01064
	-25.7798	-0.03033														-7.8171	-0.03085														-2.03304	-0.0114
	-25.6826	-0.03005														-7.69896	-0.03142														-1.95365	-0.01216
	-25.5854	-0.02976														-7.61959	-0.00873														-1.90353	0.00464
	-25.4882	-0.02948														-7.50146	-0.0093														-1.76563	-0.03122
	-25.391	-0.0292														-7.38332	-0.00987														-1.71548	-0.01444
	-25.2938	-0.02891														-7.22643	-0.03369														-1.60686	-0.03274
	-25.1967	-0.02863														-7.14706	-0.011														-1.52746	-0.0335
	-25.067	-0.04784														-7.02892	-0.01157														-1.44808	-0.03426
	-25.0023	-0.02806														-6.91079	-0.01214														-1.36868	-0.03502
	-24.9376	-0.00828														-6.7539	-0.03597														-1.28929	-0.03578
	-24.8404	-0.00799														-6.67452	-0.01328														-1.18064	-0.0541
	-24.7432	-0.00771														-6.5564	-0.01384														-1.13051	-0.0373
	-24.646	-0.00743														-6.43826	-0.01441														-1.02185	-0.05562
	-24.5814	0.01235														-6.35889	0.00828														-0.94246	-0.05638
	-24.4517	-0.00686														-6.24076	0.00771														-0.89234	-0.03957
	-24.3545	-0.00658														-6.12262	0.00714														-0.81295	-0.04033
	-24.2898	0.0132														-6.00449	0.00657														-0.67506	-0.0762
	-24.1926	0.01349														-5.92512	0.02926														-0.65417	-0.04185
	-24.0629	-0.00573														-5.76822	0.00544														-0.51627	-0.07772
	-23.9983	0.01406														-5.68886	0.02813														-0.46612	-0.06094
	-23.8686	-0.00516														-5.57072	0.02756														-0.416	-0.04413
	-23.8039	0.01462														-5.45259	0.02699														-0.42435	0.00775
	-23.6742	-0.00459														-5.33446	0.02642														-0.40346	0.04209
	-23.577	-0.00431														-5.21632	0.02585														-0.44108	0.11154
	-23.4473	-0.02353														-5.13696	0.04855														-0.39093	0.12832
	-23.4151	0.01576														-5.01883	0.04798														-0.22379	0.07492
	-23.318	0.01604														-4.90069	0.04741														-0.20291	0.10926
	-23.1883	-0.00318														-4.74379	0.02358														-0.18202	0.1436
	-23.0911	-0.00289														-4.62566	0.02301														-0.13187	0.16039
	-22.9939	-0.00261														-4.50752	0.02245														-0.16949	0.22983
	-22.8967	-0.00232														-4.35063	-0.00138														-0.1486	0.26418
	-22.7995	-0.00204														-4.27125	0.02131														-0.18619	0.3336
	-22.7023	-0.00176														-4.11436	-0.00252														-0.1653	0.36794
	-22.6052	-0.00147														-4.03499	0.02017														-0.20296	0.43741
	-22.508	-0.00119														-3.87809	-0.00365														-0.1528	0.45419
	-22.4433	0.01859														-3.75997	-0.00422														-0.16115	0.50608
	-22.3461	0.01887														-3.64183	-0.00479														-0.16954	0.55798
	-22.2489	0.01916														-3.48492	-0.02862														-0.17788	0.60987
	-22.1517	0.01944														-3.28927	-0.0757														-0.0985	0.60911
	-22.0546	0.01972														-3.2099	-0.05301														-0.16534	0.69609
	-21.9574	0.02001														-3.053	-0.07684														-0.11523	0.7129
	-21.8277	0.000792664														-2.81857	-0.14719														-0.12358	0.76478
	-21.763	0.02057														-2.66166	-0.17102														-0.13193	0.81666
	-21.6333	0.00136														-2.5823	-0.14833														-0.14028	0.86855
	-21.5686	0.02114														-2.4254	-0.17215														-0.11939	0.90289
	-21.4715	0.02142														-2.30726	-0.17272														-0.15705	0.97236
	-21.3743	0.02171														-2.1116	-0.21981														-0.13616	1.0067
	-21.2771	0.02199														-1.99346	-0.22038														-0.14451	1.05859
	-21.1474	0.00278														-1.87533	-0.22095														-0.15286	1.11047
	-21.0502	0.00306														-1.79597	-0.19825														-0.16124	1.16238
	-20.953	0.00334														-1.67783	-0.19882														-0.1696	1.21426
	-20.8559	0.00363														-1.59847	-0.17613														-0.17794	1.26614
	-20.7587	0.00391														-1.4028	-0.22322														-0.09855	1.26538
	-20.6615	0.00419														-1.28466	-0.22379														-0.01917	1.26462
	-20.5968	0.02398														-1.24407	-0.17784														-0.02751	1.31651
	-20.4671	0.00476														-1.08717	-0.20166														-0.0359	1.36841
	-20.4024	0.02454														-0.96903	-0.20223														-0.01501	1.40276
	-20.2727	0.00533														-0.92843	-0.15628														-0.0526	1.47218
	-20.1756	0.00561														-0.84906	-0.13359														-0.00251	1.48901
	-20.0784	0.00589														-0.6534	-0.18068														-0.04009	1.55843
	-19.9487	-0.01332														-0.4965	-0.2045														-0.04848	1.61034
	-19.884	0.00646														-0.45589	-0.15855														-0.02756	1.64466
	-19.8193	0.02624														-0.45407	-0.08934														-0.06518	1.7141
	-19.6896	0.00703														-0.45223	-0.02013														-0.04429	1.74845
	-19.5924	0.00731														-0.41163	0.02582														-0.08191	1.81789
	-19.4628	-0.01191														-0.37103	0.07177														-0.06103	1.85224
	-19.3981	0.00788														-0.33042	0.11772														-0.06937	1.90412
	-19.3009	0.00816														-0.3286	0.18693														-0.07773	1.956
	-19.2037	0.00845														-0.32676	0.25615														-0.08611	2.00791
	-19.074	-0.01077														-0.28615	0.3021														-0.06519	2.04223
	-18.9768	-0.01049														-0.05173	0.23175														-0.10284	2.1117
	-18.9122	0.0093														0.02764	0.25444														-0.08196	2.14604
	-18.815	0.00958														-0.04805	0.37017														-0.09031	2.19793
	-18.7178	0.00986														-0.04622	0.43938														-0.04015	2.21471
	-18.6206	0.01015														-0.04438	0.50859														-0.10705	2.30172
	-18.4909	-0.00907														-0.04256	0.5778														-0.08615	2.33606
	-18.4587	0.03021														-0.04072	0.64701														-0.06524	2.37038
	-18.3616	0.0305														-0.000112429	0.69297														-0.07363	2.42229
	-18.2319	0.01128														-0.03705	0.78544														-0.08197	2.47417
	-18.1672	0.03106														0.00355	0.83139														-0.09032	2.52606
	-18.07	0.03135														-0.03337	0.92386														-0.0987	2.57796
	-17.9728	0.03163														0.00722	0.96981														-0.07782	2.6123
	-17.8431	0.01241														0.00906	1.03902														-0.08616	2.66419
	-17.7134	-0.0068														0.01089	1.10823														-0.09455	2.71609
	-17.6488	0.01298														0.01272	1.17744														-0.13218	2.78554
	-17.5516	0.01326														0.01456	1.24666														-0.11125	2.81986
	-17.4544	0.01355														0.01639	1.31587														-0.14887	2.88931
	-17.3247	-0.00567														0.01823	1.38508														-0.12798	2.92365
	-17.2275	-0.00539														-0.0187	1.47755														-0.13634	2.97554
	-17.1628	0.0144														0.02189	1.5235														-0.11545	3.00988
	-17.0657	0.01468														-0.01503	1.61597														-0.15307	3.07933
	-16.9685	0.01497														-0.0132	1.68518														-0.10292	3.09611
	-16.8713	0.01525														-0.05013	1.77765														-0.14057	3.16557
	-16.7416	-0.00397														-0.04829	1.84686														-0.09042	3.18236
	-16.6444	-0.00369														-0.04646	1.91607														-0.12803	3.2518
	-16.5797	0.0161														-0.04463	1.98529														-0.10715	3.28614
	-16.4825	0.01638														-0.04279	2.0545														-0.1155	3.33803
	-16.4179	0.03616														0.03657	2.07719														-0.15311	3.40747
	-16.2882	0.01695														0.03841	2.1464														-0.16147	3.45936
	-16.191	0.01723														0.07901	2.19235														-0.11134	3.47616
	-16.0938	0.01752														0.08085	2.26156														-0.1197	3.52805
	-15.9966	0.0178														0.08268	2.33077														-0.09881	3.56239
	-15.8669	-0.00142														0.08451	2.39998														-0.04865	3.57917
	-15.7698	-0.00113														0.04758	2.49245														-0.05701	3.63105
	-15.7051	0.01865														0.04942	2.56167														-0.06539	3.68296
	-15.6079	0.01893														0.05125	2.63088														-0.07378	3.73487
	-15.5107	0.01922														0.05308	2.70009														-0.05288	3.76921
	-15.446	0.039														0.01615	2.79256														-0.06124	3.82109
	-15.3163	0.01978														0.01798	2.86177														-0.04036	3.85544
	-15.2192	0.02007														0.01983	2.93098														-0.07797	3.92488
	-15.0895	0.000849197														0.02165	3.00019														-0.05705	3.9592
	-15.0248	0.02063														0.02349	3.0694														-0.03616	3.99355
	-14.9276	0.02092														0.0641	3.11535														-0.04455	4.04545
	-14.8304	0.0212														-0.01161	3.23108														-0.08214	4.11488
	-14.6682	-0.01752														-0.00977	3.30029														-0.03201	4.13168
	-14.6035	0.00227														-0.00794	3.3695														-0.09887	4.21867
	-14.4739	-0.01695														-0.00611	3.43872														-0.04871	4.23545
	-14.4092	0.00283														-0.00426	3.50793														-0.08637	4.30492
	-14.2795	-0.01638														-0.00243	3.57714														-0.06548	4.33926
	-14.2148	0.0034														-0.03936	3.66961														-0.0446	4.3736
	-14.1176	0.00368														0.00124	3.71556														-0.02368	4.40792
	-14.0204	0.00397														-0.0357	3.80803														-0.00279	4.44227
	-13.8908	-0.01525														0.00491	3.85398														-0.01118	4.49417
	-13.7936	-0.01496														-0.03203	3.94645														-0.01952	4.54606
	-13.6964	-0.01468														-0.0302	4.01567														-0.02787	4.59794
	-13.5992	-0.0144														-0.06712	4.10813														-0.0655	4.66739
	-13.502	-0.01411														-0.06529	4.17735														-0.04461	4.70173
	-13.4048	-0.01383														-0.06345	4.24656														-17.2244	0.01538
	-13.3076	-0.01355														-0.06161	4.31577														-17.1456	0.015
	-13.243	0.00623														-0.02102	4.36172														-17.0359	-0.00393
	-13.1458	0.00652														0.17465	4.31463														-17.0191	0.03282
	-13.0486	0.0068														0.21526	4.36058														-16.9094	0.01387
	-12.9514	0.00708														0.25585	4.40653														-16.7997	-0.00506
	-12.8542	0.00737														0.21892	4.499														-16.7519	0.01312
	-12.757	0.00765														0.25951	4.54496														-16.7041	0.03131
	-12.6598	0.00794														0.22259	4.63743														-16.5944	0.01236
	-12.5627	0.00822														0.22442	4.70664														-16.5156	0.01198
	-12.433	-0.011														0.18749	4.79911														-16.4059	-0.00694
	-12.3358	-0.01071														0.22809	4.84506														-16.3581	0.01123
	-12.2386	-0.01043														0.19117	4.93753														-16.2484	-0.0077
	-12.1414	-0.01015														0.23176	4.98348														-16.2006	0.01048
	-12.0767	0.00964														0.15606	5.09921														-16.0909	-0.00845
	-11.9795	0.00992														0.23542	5.12191														-16.0122	-0.00883
	-11.8824	0.0102														0.15973	5.23763														-15.9334	-0.00921
	-11.8177	0.02999														0.20034	5.28358														-15.8856	0.00897
	-11.688	0.01077														0.1634	5.37606														-15.7759	-0.00996
	-11.5908	0.01105														0.16523	5.44527														-15.7281	0.00821
	-11.4936	0.01134														0.16708	5.51448														-15.6184	-0.01072
	-11.4289	0.03112														0.1689	5.58369														-15.5706	0.00746
	-11.2993	0.0119														0.20951	5.62964														-15.4918	0.00708
	-11.2021	0.01219														0.21133	5.69885														-15.3821	-0.01185
	-11.1049	0.01247														0.21317	5.76806														-15.3034	-0.01222
	-11.0077	0.01275														0.21501	5.83727														-15.2246	-0.0126
	-10.9105	0.01304														0.17807	5.92975														-15.1459	-0.01298
	-10.8133	0.01332														0.17991	5.99896														-15.0671	-0.01335
	-10.7161	0.0136														0.25928	6.02165														-14.9884	-0.01373
	-10.619	0.01389														0.22235	6.11412														-14.9096	-0.01411
	-10.5218	0.01417														-49.3749	-0.05105														-14.8618	0.00407
	-10.3921	-0.00504														-49.2546	-0.05296														-14.783	0.00369
	-10.3274	0.01474														-49.172	-0.03215														-14.6734	-0.01524
	-10.2302	0.01502														-48.976	-0.07948														-14.5946	-0.01562
	-10.133	0.0153														-48.8935	-0.05867														-14.5468	0.00256
	-10.0359	0.01559														-48.7731	-0.06058														-14.4371	-0.01637
	-9.90618	-0.00363														-48.6527	-0.06249														-14.3584	-0.01675
	-9.80899	-0.00334														-48.5324	-0.06439														-14.2796	-0.01713
	-9.7443	0.01644														-48.412	-0.0663														-14.2009	-0.0175
	-9.64712	0.01672														-48.2538	-0.09092														-14.0912	-0.03646
	-9.54993	0.01701														-48.1713	-0.07011														-14.0434	-0.01826
	-9.48525	0.03679														-48.0509	-0.07201														-13.9336	-0.03721
	-9.35557	0.01757														-47.9305	-0.07392														-13.8858	-0.01901
	-9.25838	0.01786														-47.8102	-0.07582														-13.8071	-0.01939
	-9.16119	0.01814														-47.6898	-0.07773														-13.7593	-0.00121
	-9.06402	0.01842														-47.6073	-0.05692														-13.6805	-0.00159
	-8.96683	0.01871														-47.487	-0.05883														-13.6018	-0.00197
	-8.86964	0.01899														-47.3287	-0.08345														-13.523	-0.00234
	-8.73996	-0.000224945														-47.2084	-0.08535														-13.4443	-0.00272
	-8.64278	5.80215e-05														-47.088	-0.08726														-13.3346	-0.02165
	-8.57809	0.01984														-46.9676	-0.08916														-13.2867	-0.00348
	-8.4809	0.02012														-46.8473	-0.09107														-13.208	-0.00385
	-8.38372	0.02041														-46.7648	-0.07026														-13.1292	-0.00423
	-8.25404	0.00119														-46.6444	-0.07217														-13.0196	-0.02316
	-8.15685	0.00148														-46.5241	-0.07407														-12.9717	-0.00498
	-8.05967	0.00176														-46.3658	-0.09869														-12.8621	-0.02391
	-7.99498	0.02154														-46.2833	-0.07788														-12.8142	-0.00574
	-7.8653	0.00233														-46.163	-0.07979														-12.7355	-0.00611
	-7.73561	-0.01689														-46.0804	-0.05898														-12.6567	-0.00649
	-7.67093	0.00289														-45.9222	-0.0836														-12.578	-0.00687
	-7.57374	0.00318														-45.8019	-0.08551														-12.5302	0.01133
	-7.47656	0.00346														-45.6815	-0.08741														-12.4514	0.01095
	-7.37938	0.00374														-45.599	-0.06661														-12.3417	-0.008
	-7.24969	-0.01547														-45.4408	-0.09122														-12.263	-0.00838
	-7.185	0.00431														-45.3204	-0.09313														-12.2152	0.00982
	-7.08783	0.00459														-45.2	-0.09503														-12.1364	0.00944
	-6.99064	0.00488														-45.0418	-0.11965														-12.0577	0.00907
	-6.89345	0.00516														-44.9593	-0.09884														-11.9789	0.00869
	-6.79626	0.00544														-44.8011	-0.12346														-11.9002	0.00831
	-6.69909	0.00573														-44.7186	-0.10266														-11.8214	0.00794
	-6.6019	0.00601														-44.5604	-0.12728														-11.7117	-0.01102
	-6.50471	0.00629														-44.4779	-0.10647														-11.6639	0.00718
	-6.40753	0.00658														-44.3575	-0.10837														-11.5852	0.0068
	-6.27784	-0.01264														-44.2371	-0.11028														-11.5064	0.00643
	-6.18066	-0.01236														-44.1168	-0.11218														-11.3967	-0.01253
	-6.08348	-0.01207														-43.9964	-0.11409														-11.3489	0.00567
	-5.98629	-0.01179														-43.9139	-0.09329														-11.2701	0.0053
	-5.8891	-0.01151														-43.7935	-0.09519														-11.2223	0.02347
	-5.79193	-0.01122														-43.6353	-0.11981														-11.1126	0.00454
	-5.69474	-0.01094														-43.515	-0.12171														-11.0648	0.02272
	-5.59755	-0.01066														-43.3946	-0.12362														-10.9551	0.00379
	-5.50036	-0.01037														-43.3121	-0.10281														-10.9073	0.02196
	-5.40319	-0.01009														-43.1539	-0.12743														-10.7667	-0.01554
	-5.27349	-0.02931														-43.0335	-0.12933														-10.7498	0.02121
	-5.20881	-0.00952														-42.9131	-0.13124														-10.6092	-0.0163
	-5.11163	-0.00924														-42.8306	-0.11044														-10.5614	0.0019
	-5.01444	-0.00896														-42.7103	-0.11234														-10.4826	0.00152
	-4.88475	-0.02817														-42.5899	-0.11425														-10.4348	0.0197
	-4.82008	-0.00839														-42.4317	-0.13886														-10.3251	0.0007707
	-4.72289	-0.0081														-42.3492	-0.11806														-10.2773	0.01895
	-4.5932	-0.02732														-42.2288	-0.11996														-10.1676	1.6428e-05
	-4.52852	-0.00754														-42.1084	-0.12187														-10.1198	0.01819
	-4.39884	-0.02676														-41.9881	-0.12377														-10.0101	-0.000737277
	-4.30165	-0.02647														-41.8677	-0.12568														-9.96226	0.01744
	-4.23696	-0.00669														-41.7474	-0.12759														-9.85259	-0.00149
	-4.13979	-0.0064														-41.627	-0.12949														-9.80476	0.01668
	-4.0101	-0.02562														-41.5066	-0.1314														-9.69509	-0.00225
	-3.94541	-0.00584														-41.4241	-0.11059														-9.64725	0.01593
	-3.84823	-0.00555														-41.3038	-0.11249														-9.5685	0.01555
	-3.75105	-0.00527														-41.1455	-0.13711														-9.45883	-0.00338
	-3.65386	-0.00499														-41.0252	-0.13902														-9.38007	-0.00375
	-3.52417	-0.02421														-40.9048	-0.14093														-9.30132	-0.00413
	-3.42699	-0.02392														-40.8223	-0.12012														-9.22257	-0.00451
	-3.3298	-0.02364														-40.6641	-0.14474														-9.17474	0.01367
	-3.23262	-0.02335														-40.5816	-0.12393														-9.06507	-0.00526
	-3.16794	-0.00357														-40.4612	-0.12583														-9.01723	0.01291
	-3.03825	-0.02279														-40.3409	-0.12774														-8.90756	-0.00602
	-2.94106	-0.0225														-40.1826	-0.15236														-8.8288	-0.00639
	-2.81139	-0.04172														-40.0623	-0.15426														-8.75006	-0.00677
	-2.7142	-0.04144														-39.9798	-0.13346														-8.6713	-0.00715
	-2.64951	-0.02165														-39.8594	-0.13536														-8.59255	-0.00752
	-2.55232	-0.02137														-39.739	-0.13727														-8.5138	-0.0079
	-2.45514	-0.02109														-39.6187	-0.13917														-8.43504	-0.00828
	-2.35796	-0.0208														-39.5362	-0.11837														-8.35629	-0.00866
	-2.22827	-0.04002														-39.3779	-0.14298														-8.27753	-0.00903
	-2.09859	-0.05924														-39.2576	-0.14489														-8.22971	0.00914
	-1.9689	-0.07846														-39.1372	-0.1468														-8.12003	-0.00979
	-1.87171	-0.07817														-39.0169	-0.1487														-8.04128	-0.01016
	-1.74204	-0.09739														-38.9344	-0.1279														-7.99345	0.00801
	-1.64485	-0.0971														-38.7761	-0.15251														-7.88377	-0.01092
	-1.54766	-0.09682														-38.6558	-0.15442														-7.83594	0.00726
	-1.45048	-0.09654														-38.5733	-0.13361														-7.72627	-0.01167
	-1.3858	-0.07675														-38.4529	-0.13552														-7.70936	0.02505
	-1.25611	-0.09597														-38.3325	-0.13742														-7.56877	-0.01243
	-1.15892	-0.09569														-38.2122	-0.13933														-7.55185	0.0243
	-0.99674	-0.1344														-38.0918	-0.14124														-7.44218	0.00537
	-0.83455	-0.17312														-38.0472	-0.09771														-7.39434	0.02355
	-0.76987	-0.15334														-37.8511	-0.14505														-7.28467	0.00462
	-0.70519	-0.13355														-37.7307	-0.14695														-7.23684	0.02279
	-0.673	-0.09427														-37.6103	-0.14886														-7.12717	0.00386
	-0.64082	-0.05499														-37.5278	-0.12805														-7.04842	0.00349
	-0.51113	-0.0742														-37.3696	-0.15267														-6.93874	-0.01544
	-0.34895	-0.11292														-37.2493	-0.15457														-6.89091	0.00273
	-0.31676	-0.07364														-37.1289	-0.15648														-6.78123	-0.0162
	-0.34958	0.00465														-37.0085	-0.15839														-6.7334	0.00198
	-0.3174	0.04393														-36.8882	-0.16029														-6.65466	0.0016
	-0.31772	0.10272														-36.7678	-0.1622														-6.5759	0.00122
	-0.28553	0.142														-36.6474	-0.1641														-6.49715	0.000845758
	-0.28586	0.20079														-36.5649	-0.14329														-6.41839	0.000468764
	-0.25367	0.24007														-36.4067	-0.16791														-6.33964	9.14869e-05
	-0.22149	0.27936														-36.2864	-0.16982														-6.2918	0.01827
	-0.18931	0.31865														-36.166	-0.17172														-6.18214	-0.000661935
	-0.15713	0.35793														-36.0835	-0.15092														-6.10339	-0.00104
	-0.09244	0.37771														-35.9631	-0.15282														-6.02463	-0.00142
	-0.12526	0.456														-35.8428	-0.15473														-5.9768	0.01676
	-0.09308	0.49528														-35.7224	-0.15663														-5.86712	-0.00217
	-0.06089	0.53457														-35.602	-0.15854														-5.78837	-0.00255
	-0.09371	0.61285														-35.4817	-0.16044														-5.74055	0.01563
	-0.09404	0.67164														-35.3992	-0.13964														-5.66179	0.01525
	0.03565	0.65242														-35.2788	-0.14154														-5.58304	0.01487
	0.03534	0.71121														-35.1584	-0.14345														-5.50428	0.0145
	0.06752	0.75049														-35.0381	-0.14535														-5.42553	0.01412
	0.00219	0.84828														-34.8798	-0.16997														-5.34677	0.01374
	0.03438	0.88756														-34.7974	-0.14916														-5.26802	0.01336
	0.00156	0.96585														-34.677	-0.15107														-5.18928	0.01299
	0.03374	1.00513														-34.5566	-0.15298														-5.11052	0.01261
	-0.03158	1.10292														-34.4363	-0.15488														-5.03177	0.01223
	0.000605067	1.1422														-34.3159	-0.15679														-4.98397	0.03043
	0.03278	1.18149														-34.1577	-0.18141														-4.87426	0.01148
	0.03247	1.24027														-34.0752	-0.1606														-4.79551	0.0111
	0.03215	1.29906														-33.9169	-0.18522														-4.71675	0.01072
	-0.000662933	1.37734														-33.8344	-0.16441														-4.66897	0.02892
	-0.000993067	1.43613														-33.7141	-0.16631														-4.52833	-0.00858
	-0.0013	1.49491														-33.6316	-0.14551														-4.51146	0.02817
	-0.03412	1.5732														-33.4734	-0.17013														-4.4327	0.02779
	-0.06695	1.65149														-33.353	-0.17203														-4.35395	0.02742
	-0.03476	1.69077														-33.2705	-0.15123														-4.2752	0.02704
	-0.03508	1.74956														-33.1501	-0.15313														-4.19645	0.02666
	-0.0354	1.80834														-33.0297	-0.15504														-4.05582	-0.01084
	-0.03572	1.86713														-32.9094	-0.15694														-4.03894	0.02591
	-0.06853	1.94541														-32.789	-0.15885														-3.92923	0.00695
	-0.06885	2.0042														-32.6687	-0.16075														-3.88144	0.02515
	-0.03668	2.04349														-32.5483	-0.16266														-3.77172	0.0062
	-0.10199	2.14127														-32.4658	-0.14185														-3.69297	0.00582
	-0.06981	2.18055														-32.3076	-0.16647														-3.5833	-0.01311
	-0.10263	2.25884														-32.2251	-0.14566														-3.53547	0.00507
	-0.07045	2.29812														-32.0668	-0.17028														-3.42579	-0.01386
	-0.07076	2.35691														-31.9843	-0.14947														-3.37796	0.00431
	-0.10359	2.43519														-31.864	-0.15138														-3.26829	-0.01461
	-0.1039	2.49398														-31.7436	-0.15328														-3.22045	0.00356
	-0.07172	2.53327														-31.6232	-0.15519														-3.11079	-0.01537
	-0.07203	2.59205														-31.5029	-0.15709														-3.03203	-0.01575
	-0.07236	2.65083														-31.3825	-0.159														-2.95328	-0.01612
	-0.04018	2.69012														-31.2621	-0.16091														-2.90545	0.00205
	-0.04049	2.7489														-31.1418	-0.16281														-2.79577	-0.01688
	-0.07332	2.82719														-31.0593	-0.14201														-2.71702	-0.01725
	-0.04113	2.86648														-30.9011	-0.16662														-2.60734	-0.03618
	-0.07395	2.94476														-30.8185	-0.14582														-2.55952	-0.01801
	-0.04177	2.98405														-30.6982	-0.14772														-2.48076	-0.01839
	-0.04208	3.04283														-30.54	-0.17234														-2.43293	-0.000210165
	-0.0749	3.12112														-30.4196	-0.17424														-2.35418	-0.000587159
	-0.07522	3.1799														-30.2992	-0.17615														-2.2445	-0.01952
	-0.07554	3.23869														-30.2167	-0.15535														-2.16575	-0.01989
	-0.14086	3.33647														-30.0964	-0.15725														-2.11792	-0.00172
	-0.10867	3.37576														-29.976	-0.15916														-2.00825	-0.02065
	-0.109	3.43454														-29.8556	-0.16106														-1.9295	-0.02103
	-0.10931	3.49333														-29.7731	-0.14026														-1.85074	-0.0214
	-0.14213	3.57162														-29.6528	-0.14216														-1.77199	-0.02178
	-0.07745	3.5914														-29.5324	-0.14407														-1.72415	-0.0036
	-0.04527	3.63069														-29.412	-0.14597														-1.61448	-0.02253
	-0.04558	3.68947														-29.2538	-0.17059														-1.53573	-0.02291
	-0.0459	3.74826														-29.1334	-0.1725														-1.42606	-0.04184
	-0.07873	3.82654														-29.0509	-0.15169														-1.3473	-0.04222
	-0.07904	3.88533														-28.8927	-0.17631														-1.23759	-0.06117
	-0.07936	3.94411														-28.8102	-0.1555														-1.15884	-0.06155
	-0.07968	4.0029														-28.6898	-0.15741														-1.08008	-0.06192
	-0.08	4.06168														-28.6073	-0.1366														-1.00133	-0.0623
	-0.08032	4.12047														-28.4491	-0.16122														-0.89166	-0.08123
	-0.08064	4.17925														-28.3666	-0.14041														-0.84383	-0.06306
	-0.04845	4.21854														-28.2084	-0.16503														-0.7032	-0.10056
	-0.08127	4.29682														-28.1259	-0.14422														-0.68632	-0.06381
	-0.01658	4.3166														-28.0055	-0.14613														-0.60757	-0.06419
	-0.08191	4.41439														-27.923	-0.12532														-0.59069	-0.02744
	-0.04973	4.45368														-27.7648	-0.14994														-0.48103	-0.04636
	-0.08254	4.53196														-27.6444	-0.15184														-0.49507	0.00894
	-0.08287	4.59075														-27.524	-0.15375														-0.4782	0.04569
	-0.08319	4.64954														-27.4415	-0.13295														-0.43037	0.06386
	-0.0835	4.70832														-27.2833	-0.15756														-0.38257	0.08206
	-0.08382	4.7671														-27.2008	-0.13676														-0.36566	0.11879
	-0.05164	4.80639														-27.0426	-0.16137														-0.37975	0.17412
	-0.08446	4.88468														-26.9222	-0.16328														-0.36288	0.21087
	-0.05227	4.92396														-26.8019	-0.16518														-0.25316	0.19192
	-0.0851	5.00225														-26.7194	-0.14438														-0.23633	0.22869
	-0.05291	5.04153														-26.599	-0.14628														-0.1885	0.24687
	-0.05322	5.10031														-26.4786	-0.14819														-0.23351	0.32075
	-0.05355	5.1591														-26.3583	-0.1501														-0.18568	0.33892
	-0.08637	5.23739														-26.2758	-0.12928														-0.19976	0.39425
	-31.7131	-0.01593														-26.1175	-0.15391														-0.21381	0.44955
	-31.6465	0.00269														-26.035	-0.1331														-0.22786	0.50485
	-31.548	0.00219														-25.8768	-0.15772														-0.24195	0.56018
	-31.4177	-0.01742														-25.7564	-0.15962														-0.256	0.61548
	-31.3192	-0.01791														-25.6361	-0.16153														-0.23912	0.65224
	-31.2207	-0.01841														-25.5536	-0.14072														-0.25317	0.70754
	-31.1222	-0.01891														-25.4332	-0.14262														-0.20533	0.72571
	-31.0556	-0.00028903														-25.3507	-0.12182														-0.21943	0.78104
	-30.989	0.01833														-25.1925	-0.14643														-0.20256	0.81779
	-30.8586	-0.00128														-25.11	-0.12563														-0.21664	0.87312
	-30.7602	-0.00178														-25.0275	-0.10482														-0.23069	0.92842
	-30.6617	-0.00227														-24.8692	-0.12944														-0.18285	0.9466
	-30.5951	0.01634														-24.7489	-0.13135														-0.19695	1.00193
	-30.4966	0.01585														-24.6285	-0.13325														-0.05632	0.96442
	-30.3981	0.01535														-24.5082	-0.13516														-0.00848	0.9826
	-30.3315	0.03397														-24.3878	-0.13706														0.03931	1.00079
	-30.233	0.03347														-24.3053	-0.11626														0.05619	1.03755
	-30.1345	0.03297														-24.1849	-0.11816														0.0731	1.07427
	-30.036	0.03248														-24.0646	-0.12007														0.02809	1.14815
	-29.9057	0.01287														-23.9442	-0.12197														0.04496	1.1849
	-29.8072	0.01237														-23.8238	-0.12388														0.03091	1.24021
	-29.7087	0.01188														-23.7035	-0.12578														0.01683	1.29553
	-29.6102	0.01138														-23.5831	-0.12769														0.00277	1.35084
	-29.4799	-0.00823														-23.4627	-0.12959														-0.01131	1.40616
	-29.4133	0.01039														-23.3802	-0.10879														0.00556	1.44292
	-29.2829	-0.00922														-23.2599	-0.11069														0.02243	1.47967
	-29.1844	-0.00972														-23.1774	-0.08989														0.00839	1.53497
	-29.0859	-0.01022														-23.0191	-0.1145														-0.00566	1.59027
	-28.9875	-0.01071														-22.8988	-0.11641														-0.01975	1.6456
	-28.889	-0.01121														-22.7784	-0.11831														-0.00284	1.68233
	-28.7905	-0.01171														-22.6959	-0.09751														-0.04784	1.75621
	-28.692	-0.0122														-22.5755	-0.09942														-5.285e-05	1.77441
	-28.5935	-0.0127														-22.493	-0.07861														-0.04503	1.84826
	-28.495	-0.0132														-22.3727	-0.08051														-0.02815	1.88501
	-28.3966	-0.01369														-22.2523	-0.08242														-0.01128	1.92176
	-28.3299	0.00493														-22.1319	-0.08432														-0.02536	1.97709
	-28.2314	0.00443														-22.0116	-0.08623														-0.03941	2.03239
	-28.1011	-0.01518														-21.8912	-0.08814														0.00838	2.05059
	-28.0345	0.00344														-21.8087	-0.06733														-0.06755	2.14302
	-27.936	0.00294														-21.6883	-0.06924														-0.01972	2.1612
	-27.8375	0.00244														-21.6058	-0.04843														-0.06472	2.23508
	-27.739	0.00195														-21.4855	-0.05033														-0.01693	2.25328
	-27.6087	-0.01766														-21.3651	-0.05224														-0.03098	2.30858
	-27.5102	-0.01816														-21.2447	-0.05415														-0.01411	2.34533
	-27.4117	-0.01866														-21.0865	-0.07877														-0.02816	2.40064
	-27.3451	-3.84984e-05														-21.004	-0.05796														-0.01128	2.43739
	-27.2466	-0.000534894														-20.8836	-0.05986														-0.02533	2.49269
	-27.1481	-0.00103														-20.7633	-0.06177														-0.00846	2.52944
	-26.9859	-0.03976														-20.6429	-0.06367														-0.05351	2.60334
	-26.9193	-0.02114														-20.5225	-0.06558														-0.0366	2.64007
	-26.8208	-0.02164														-20.4022	-0.06748														-0.05068	2.6954
	-26.7223	-0.02213														-20.2818	-0.06939														-0.03381	2.73215
	-26.6557	-0.00351														-20.1614	-0.0713														-0.04786	2.78745
	-26.5572	-0.00401														-20.0789	-0.05049														-0.03099	2.8242
	-26.4269	-0.02362														-19.9586	-0.05239														-0.01411	2.86096
	-26.3603	-0.005														-19.8382	-0.0543														-0.02816	2.91626
	-26.2618	-0.0055														-19.7557	-0.03349														-0.04221	2.97156
	-26.1314	-0.02511														-19.6353	-0.0354														-0.0563	3.02689
	-26.0648	-0.00649														-19.515	-0.03731														-0.00847	3.04506
	-25.9663	-0.00699														-19.3946	-0.03921														0.00841	3.08182
	-25.8678	-0.00749														-19.3121	-0.0184														-0.00564	3.13712
	-25.7375	-0.0271														-19.1539	-0.04302														0.04215	3.15532
	-25.639	-0.02759														-19.0714	-0.02221														0.05902	3.19207
	-25.5724	-0.00897														-18.951	-0.02412														0.01401	3.26595
	-25.442	-0.02859														-18.7928	-0.04874														-3.0825e-05	3.32125
	-25.3754	-0.00997														-18.7103	-0.02793														-0.01408	3.37656
	-25.2769	-0.01046														-18.5899	-0.02984														0.03372	3.39475
	-25.1785	-0.01096														-18.4696	-0.03174														0.01966	3.45006
	-25.0481	-0.03057														-18.3492	-0.03365														0.03653	3.48681
	-24.9815	-0.01195														-18.2667	-0.01284														-0.00847	3.56069
	-24.883	-0.01245														-18.1085	-0.03746														0.0084	3.59744
	-24.7845	-0.01295														-18.0638	0.00606														0.02528	3.63419
	-24.6542	-0.03256														-17.9056	-0.01856														0.01122	3.68949
	-24.5875	-0.01394														-17.8231	0.00225														-0.00283	3.7448
	-24.4891	-0.01444														-17.7027	0.000342395														-0.01687	3.8001
	-24.3906	-0.01493														-17.5824	-0.00156														-0.03096	3.85543
	-24.2921	-0.01543														-17.462	-0.00347														0.04779	3.85505
	-24.1618	-0.03504														-17.3795	0.01734														0.03374	3.91035
	-24.0633	-0.03554														-17.2591	0.01543														0.08158	3.92853
	-23.9966	-0.01692														-17.1388	0.01353														0.03657	4.00241
	-23.8982	-0.01741														-17.0184	0.01162														0.02244	4.05776
	-23.7678	-0.03703														-16.9738	0.05514														0.0084	4.11306
	-23.7012	-0.01841														-16.8155	0.03052														0.02526	4.14981
	-23.6027	-0.0189														-16.6952	0.02862														0.01122	4.20512
	-23.5042	-0.0194														-16.5748	0.02671														0.02809	4.24187
	-23.4057	-0.0199														-16.4545	0.0248														0.014	4.2972
	-23.3072	-0.02039														-16.3719	0.04561														0.03091	4.33392
	-23.2088	-0.02089														-16.2516	0.04371														0.01682	4.38925
	-23.1421	-0.00227														-16.1312	0.0418														0.00278	4.44455
	-23.0118	-0.02188														-16.0109	0.0399														-0.01127	4.49986
	-22.9452	-0.00327														-15.8526	0.01528														-0.02535	4.55518
	-22.8467	-0.00376														-15.7323	0.01337														-0.03941	4.61049
	-22.78	0.01486														-15.6498	0.03418														-0.02254	4.64724
	-22.6497	-0.00476														-15.4916	0.00956														-0.06754	4.72112
	-22.5512	-0.00525														-15.4091	0.03037														-0.05063	4.75784
	-22.4527	-0.00575														-15.2887	0.02846														-0.09563	4.83172
	-22.3861	0.01287														-15.1683	0.02656														-0.07877	4.86848
	-22.2558	-0.00674														-15.048	0.02465														-0.09282	4.92378
	-22.1892	0.01188														-14.9276	0.02275														-0.04502	4.94198
	-22.0588	-0.00773														-14.8072	0.02084														-15.9044	-0.00371
	-21.9603	-0.00823														-14.6869	0.01893														-15.7944	-0.02288
	-21.8937	0.01039														-14.5287	-0.00568														-15.7462	-0.00489
	-21.7952	0.00989														-14.4083	-0.00759														-15.6671	-0.00548
	-21.6649	-0.00972														-14.3258	0.01322														-15.588	-0.00608
	-21.5982	0.0089														-14.2054	0.01131														-15.5089	-0.00667
	-21.4679	-0.01071														-14.1229	0.03212														-15.4298	-0.00726
	-21.3694	-0.01121														-13.9647	0.0075														-15.3507	-0.00785
	-21.2709	-0.01171														-13.8443	0.0056														-15.2716	-0.00844
	-21.1724	-0.0122														-13.724	0.00369														-15.1925	-0.00903
	-21.0421	-0.03181														-13.6036	0.00178														-15.1443	0.00893
	-20.9755	-0.01319														-13.4833	-0.000120601														-15.0652	0.00834
	-20.877	-0.01369														-13.325	-0.02474														-14.9551	-0.0108
	-20.7785	-0.01419														-13.2425	-0.00393														-14.8451	-0.02997
	-20.68	-0.01468														-13.16	0.01688														-14.8278	0.00657
	-20.5815	-0.01518														-13.0775	0.03768														-14.7178	-0.01257
	-20.4512	-0.03479														-12.8814	-0.00965														-14.6696	0.00539
	-20.3527	-0.03529														-12.8368	0.03387														-14.5905	0.0048
	-20.2542	-0.03578														-12.6786	0.00925														-14.4805	-0.01434
	-20.1876	-0.01717														-12.5961	0.03006														-14.4014	-0.01494
	-20.0891	-0.01766														-12.4378	0.00544														-14.3532	0.00303
	-19.9906	-0.01816														-12.3175	0.00354														-14.2432	-0.01612
	-19.8922	-0.01866														-12.1971	0.00163														-14.195	0.00184
	-19.7937	-0.01915														-12.1146	0.02244														-14.1159	0.00125
	-19.727	-0.000533144														-11.9942	0.02053														-14.0368	0.000663068
	-19.6604	0.01808														-11.8739	0.01862														-13.9267	-0.01848
	-19.5619	0.01759														-11.7535	0.01672														-13.8785	-0.000517482
	-19.4316	-0.00202														-11.6332	0.01481														-13.7994	-0.00111
	-19.3331	-0.00252														-11.5507	0.03562														-13.6894	-0.02025
	-19.2346	-0.00302														-11.4681	0.05643														-13.6412	-0.00229
	-19.1361	-0.00351														-11.3478	0.05452														-13.5312	-0.02143
	-19.0376	-0.00401														-11.2274	0.05262														-13.483	-0.00347
	-18.971	0.01461														-11.0692	0.028														-13.373	-0.02261
	-18.8725	0.01411														-10.9867	0.04881														-13.3557	0.01392
	-18.774	0.01361														-10.8663	0.0469														-13.2457	-0.00524
	-18.6756	0.01312														-10.746	0.045														-13.1666	-0.00583
	-18.5771	0.01262														-10.5878	0.02038														-13.0875	-0.00642
	-18.4786	0.01212														-10.4674	0.01847														-13.0702	0.03011
	-18.3801	0.01163														-10.347	0.01657														-12.9292	-0.00761
	-18.2816	0.01113														-10.2267	0.01466														-12.8811	0.01038
	-18.1831	0.01064														-10.1442	0.03547														-12.802	0.00979
	-18.0847	0.01014														-10.0238	0.03356														-12.7229	0.0092
	-17.9862	0.00964														-9.90344	0.03166														-12.6128	-0.00997
	-17.8877	0.00915														-9.78309	0.02975														-12.5337	-0.01056
	-17.8211	0.02776														-9.66272	0.02785														-12.4237	-0.0297
	-17.6907	0.00815														-9.54235	0.02594														-12.4064	0.00684
	-17.5604	-0.01146														-9.45986	0.04675														-12.2964	-0.01233
	-17.4937	0.00716														-9.33949	0.04484														-12.2482	0.00565
	-17.3634	-0.01245														-9.25697	0.06565														-12.1691	0.00506
	-17.2649	-0.01294														-9.09877	0.04103														-12.059	-0.0141
	-17.1664	-0.01344														-8.9784	0.03913														-11.9799	-0.01469
	-17.068	-0.01394														-8.82019	0.01451														-11.9008	-0.01528
	-17.0013	0.00468														-8.73768	0.03532														-11.8217	-0.01587
	-16.871	-0.01493														-8.61731	0.03341														-11.7736	0.00211
	-16.8044	0.00369														-8.49696	0.0315														-11.6944	0.00152
	-16.674	-0.01592														-8.33873	0.00688														-11.6153	0.000929031
	-16.6074	0.00269														-8.25623	0.02769														-11.5053	-0.01824
	-16.5089	0.0022														-8.09801	0.00307														-11.4571	-0.000251518
	-16.4104	0.0017														-8.0155	0.02388														-11.378	-0.000842359
	-16.3438	0.02032														-7.89515	0.02198														-11.2989	-0.00143
	-16.2135	0.000706387														-7.77478	0.02007														-11.2198	-0.00202
	-16.115	0.000209991														-7.65442	0.01817														-11.1716	0.01594
	-16.0483	0.01883														-7.53406	0.01626														-11.0925	0.01535
	-15.918	-0.000782217														-7.48939	0.05977														-10.9825	-0.0038
	-15.8195	-0.00128														-7.33118	0.03516														-10.9034	-0.00439
	-15.7529	0.01734														-7.21082	0.03325														-10.8552	0.01357
	-15.6544	0.01684														-7.09046	0.03135														-10.7452	-0.00557
	-15.5559	0.01635														-6.97009	0.02944														-10.697	0.01239
	-15.4256	-0.00326														-6.88758	0.05025														-10.6179	0.0118
	-15.359	0.01535														-6.76722	0.04834														-10.5078	-0.00734
	-15.2286	-0.00426														-6.64686	0.04644														-10.4596	0.01062
	-15.1938	0.03348														-6.5265	0.04453														-10.3496	-0.00852
	-15.0635	0.01386														-6.40613	0.04262														-10.2705	-0.00911
	-14.9969	0.03248														-6.28577	0.04072														-10.1914	-0.0097
	-14.8984	0.03199														-6.16541	0.03881														-10.1432	0.00826
	-14.7999	0.03149														-6.00719	0.0142														-10.0332	-0.01088
	-14.7014	0.03099														-5.88684	0.01229														-9.98499	0.00708
	-14.6348	0.04961														-5.76647	0.01039														-9.90588	0.00649
	-14.5363	0.04911														-5.68396	0.03119														-9.85769	0.02445
	-14.406	0.0295														-5.5636	0.02929														-9.74766	0.00531
	-14.3075	0.02901														-5.44323	0.02738														-9.69948	0.02327
	-14.2409	0.04762														-5.36073	0.04819														-9.58944	0.00412
	-14.1105	0.02802														-5.24037	0.04628														-9.54126	0.02209
	-13.9802	0.0084														-5.12	0.04438														-9.43123	0.00294
	-13.9136	0.02702														-4.99964	0.04247														-9.35212	0.00235
	-13.8151	0.02653														-4.87928	0.04057														-9.24209	-0.01679
	-13.6847	0.00691														-4.72107	0.01595														-9.22482	0.01972
	-13.6181	0.02553														-4.6007	0.01404														-9.1148	0.000581211
	-13.4878	0.00592														-4.44249	-0.01057														-9.0666	0.01854
	-13.3893	0.00542														-4.32213	-0.01248														-8.95658	-0.000599622
	-13.2908	0.00493														-4.20176	-0.01439														-8.90839	0.01736
	-13.1923	0.00443														-4.04355	-0.039														-8.82928	0.01677
	-13.1575	0.04216														-3.96104	-0.0182														-8.71926	-0.00237
	-13.0272	0.02255														-3.84068	-0.0201														-8.67106	0.01559
	-12.9287	0.02206														-3.64461	-0.06743														-8.62292	0.03357
	-12.8621	0.04067														-3.52425	-0.06934														-8.51284	0.01441
	-12.7636	0.04018														-3.36603	-0.09396														-8.4647	0.03239
	-12.6332	0.02057														-3.28353	-0.07315														-8.35463	0.01323
	-12.5348	0.02007														-3.1253	-0.09777														-8.27552	0.01264
	-12.4681	0.03869														-3.00494	-0.09967														-8.19642	0.01205
	-12.3696	0.03819														-2.88458	-0.10158														-8.1173	0.01146
	-12.2393	0.01858														-2.76422	-0.10348														-8.0382	0.01086
	-12.2045	0.05631														-2.606	-0.1281														-7.95908	0.01027
	-12.0742	0.0367														-2.52349	-0.1073														-7.84906	-0.00887
	-12.0076	0.05532														-2.36527	-0.13192														-7.80087	0.00909
	-11.8772	0.03571														-2.20707	-0.15653														-7.72176	0.0085
	-11.7469	0.0161														-2.0867	-0.15844														-7.67362	0.02649
	-11.6802	0.03472														-2.00418	-0.13763														-7.56354	0.00732
	-11.5818	0.03422														-1.88383	-0.13954														-7.48444	0.00673
	-11.4833	0.03372														-1.76346	-0.14144														-7.40532	0.00614
	-11.3848	0.03323														-1.64311	-0.14335														-7.32622	0.00555
	-11.2863	0.03273														-1.52274	-0.14525														-7.27807	0.02353
	-11.2197	0.05135														-1.44023	-0.12445														-7.19896	0.02294
	-11.0893	0.03174														-1.35773	-0.10364														-7.11985	0.02235
	-10.9909	0.03124														-1.1238	-0.17368														-7.00978	0.00319
	-10.8924	0.03075														-1.07914	-0.13016														-6.93068	0.0026
	-10.7939	0.03025														-1.0345	-0.08664														-6.85157	0.002
	-10.6636	0.01064														-1.02769	-0.02041														-6.77246	0.00141
	-10.5969	0.02926														-0.83163	-0.06774														-6.69335	0.000823383
	-10.5303	0.04788														-0.5977	-0.13779														-6.6452	0.01881
	-10.4318	0.04738														-0.62875	-0.04884														-6.53513	-0.000357167
	-10.3333	0.04688														-0.5841	-0.00532														-6.48698	0.01763
	-10.2348	0.04639														-0.61515	0.08362														-6.37692	-0.00154
	-10.1045	0.02677														-0.57049	0.12714														-6.35969	0.035
	-10.0379	0.04539														-0.5637	0.19337														-6.2187	-0.00272
	-9.9394	0.0449														-0.5569	0.25961														-6.17055	0.01526
	-9.84091	0.0444														-0.51225	0.30312														-6.06048	-0.0039
	-9.74242	0.0439														-0.46759	0.34665														-5.98137	-0.00449
	-9.6758	0.06252														-0.46079	0.41288														-5.90227	-0.00508
	-9.54546	0.04291														-0.45399	0.47911														-5.85411	0.0129
	-9.44697	0.04241														-0.44719	0.54534														-5.74405	-0.00626
	-9.34849	0.04192														-0.36468	0.56615														-5.6959	0.01172
	-9.28186	0.06054														-0.43359	0.6778														-5.58583	-0.00744
	-9.15152	0.04092														-0.01039	0.4942														-5.53768	0.01054
	-9.05304	0.04043														0.03425	0.53772														-5.42761	-0.00863
	-8.95455	0.03993														0.0032	0.62666														-5.41039	0.02791
	-8.85607	0.03944														0.01001	0.69289														-5.30035	0.00877
	-8.78944	0.05805														0.05466	0.73641														-5.22125	0.00818
	-8.6591	0.03844														0.06146	0.80264														-5.14213	0.00759
	-8.59247	0.05706														0.06826	0.86888														-5.06303	0.007
	-8.49398	0.05656														-0.000651496	0.98053														-4.95296	-0.01217
	-8.39551	0.05607														0.04401	1.02405														-4.90481	0.00581
	-8.29702	0.05557														0.01295	1.113														-4.82571	0.00522
	-8.16667	0.03596														0.0576	1.15652														-4.74659	0.00463
	-8.10006	0.05458														0.02655	1.24546														-4.63653	-0.01453
	-7.96971	0.03497														-0.00451	1.33441														-4.58837	0.00345
	-7.90308	0.05359														0.00229	1.40064														-4.50927	0.00286
	-7.74087	0.01486														-0.02875	1.48958														-4.43016	0.00227
	-7.61054	-0.00475														-0.02196	1.55581														-4.35105	0.00168
	-7.51206	-0.00525														-0.01516	1.62204														-4.24099	-0.01749
	-7.41357	-0.00574														-0.04621	1.71099														-4.19283	0.000498788
	-7.28323	-0.02535														-0.03941	1.77722														-4.11373	-9.12037e-05
	-7.15289	-0.04497														-0.10832	1.88888														-4.03461	-0.000682045
	-7.08626	-0.02635														-0.06367	1.9324														-3.95551	-0.00127
	-6.98778	-0.02684														-0.05687	1.99863														-3.8764	-0.00186
	-6.88929	-0.02734														-0.05006	2.06486														-3.79729	-0.00245
	-6.75895	-0.04695														-0.04327	2.13109														-3.71819	-0.00304
	-6.66047	-0.04745														-0.03647	2.19732														-3.60811	-0.02221
	-6.59384	-0.02883														-0.02967	2.26355														-3.55997	-0.00423
	-6.46349	-0.04844														-0.06073	2.3525														-3.48086	-0.00482
	-6.36501	-0.04894														-0.09177	2.44144														-3.43267	0.01314
	-6.29839	-0.03032														-0.04713	2.48496														-3.32264	-0.006
	-6.1999	-0.03082														-0.04032	2.55119														-3.27445	0.01196
	-6.10141	-0.03131														-0.07137	2.64014														-3.16442	-0.00718
	-6.00294	-0.03181														-0.02672	2.68366														-3.08531	-0.00777
	-5.93631	-0.01319														-0.05777	2.7726														-3.00621	-0.00836
	-5.80596	-0.0328														0.02473	2.79341														-2.9271	-0.00895
	-5.73934	-0.01418														-0.04418	2.90507														-2.81703	-0.02812
	-5.609	-0.03379														0.000478918	2.94859														-2.76888	-0.01013
	-5.54237	-0.01517														0.00727	3.01482														-2.65881	-0.0293
	-5.41202	-0.03479														0.01408	3.08105														-2.61066	-0.01131
	-5.3454	-0.01617														0.02089	3.14728														-2.53156	-0.0119
	-5.21506	-0.03578														0.06553	3.1908														-2.48336	0.00606
	-5.14843	-0.01716														-0.00337	3.30246														-2.37334	-0.01309
	-5.01809	-0.03677														0.04127	3.34598														-2.32515	0.00488
	-4.91961	-0.03727														-0.02763	3.45763														-2.21512	-0.01427
	-4.85298	-0.01865														0.05488	3.47844														-2.13601	-0.01486
	-4.7545	-0.01915														0.02382	3.56738														-2.0569	-0.01545
	-4.68787	-0.000529936														0.03062	3.63362														-2.00872	0.00251
	-4.55752	-0.02014														-0.000431687	3.72256														-1.9296	0.00192
	-4.45904	-0.02064														0.00636	3.78879														-1.8505	0.00133
	-4.36056	-0.02113														0.01317	3.85502														-1.74047	-0.01781
	-4.29393	-0.00252														0.01996	3.92126														-1.69228	0.000150684
	-4.19544	-0.00301														0.02677	3.98749														-1.58226	-0.01899
	-4.09696	-0.00351														0.07143	4.03101														-1.53406	-0.00103
	-3.96662	-0.02312														0.04036	4.11995														-1.39308	-0.03875
	-3.83627	-0.04273														0.04717	4.18618														-1.34492	-0.02076
	-3.7378	-0.04323														0.01612	4.27513														-1.26582	-0.02135
	-3.67117	-0.02461														0.06077	4.31865														-1.1867	-0.02195
	-3.54082	-0.04422														0.02971	4.40759														-1.04572	-0.05966
	-3.44233	-0.04472														-0.00134	4.49654														-0.96662	-0.06025
	-3.34386	-0.04521														0.04331	4.54005														-0.8875	-0.06085
	-3.24537	-0.04571														0.12582	4.56086														-0.8084	-0.06144
	-3.14688	-0.0462														0.24618	4.55896														-0.72928	-0.06203
	-3.0484	-0.0467														0.25298	4.62519														-0.65018	-0.06262
	-2.94992	-0.0472														0.22194	4.71413														-0.57107	-0.06321
	-2.88329	-0.02858														0.26658	4.75765														-0.55384	-0.02667
	-2.78481	-0.02908														0.23553	4.8466														-0.50566	-0.00871
	-2.68632	-0.02957														0.16662	4.95825														-0.4575	0.00928
	-2.58784	-0.03007														0.13557	5.0472														-0.44028	0.04581
	-2.48935	-0.03056														0.14236	5.11343														-0.36116	0.04522
	-2.35901	-0.05018														0.11131	5.20237														-0.31298	0.06318
	-2.29238	-0.03156														0.11812	5.2686														-0.17199	0.02547
	-2.16204	-0.05117														0.08706	5.35755														-0.18568	0.08056
	-2.06356	-0.05167														0.056	5.44649														-0.16846	0.11709
	-1.93321	-0.07128														0.06281	5.51272														-0.18218	0.17221
	-1.80287	-0.09089														0.03176	5.60167														-0.134	0.19017
	-1.67254	-0.1105														0.0764	5.64519														-0.14773	0.24528
	-1.57405	-0.111														0.0075	5.75684														-0.09958	0.26327
	-1.53927	-0.07326														0.05215	5.80036														-0.1442	0.33691
	-1.40893	-0.09287														0.0211	5.88931														-0.09604	0.35489
	-1.2786	-0.11248														0.06575	5.93283														-0.17162	0.44711
	-1.18011	-0.11298														0.03469	6.02177														-0.12342	0.46507
	-1.01791	-0.15171														0.04149	6.08801														-0.16808	0.53874
	-0.98314	-0.11397														0.0483	6.15423														-0.1199	0.5567
	-0.88466	-0.11447														0.0551	6.22047														-0.13362	0.61182
	-0.78617	-0.11497														-48.9768	-0.18192														-0.02356	0.59265
	-0.68769	-0.11546														-48.8602	-0.18155														0.0246	0.61063
	-0.55735	-0.13507														-48.7063	-0.20361														0.0109	0.66572
	-0.58629	-0.05911														-48.5897	-0.20323														-0.03376	0.73939
	-0.51966	-0.04049														-48.4732	-0.20286														-0.01652	0.77593
	-0.54861	0.03547														-48.394	-0.18003														0.000702025	0.81246
	-0.51384	0.0732														-48.2775	-0.17965														-0.01302	0.86758
	-0.31978	0.01536														-48.1609	-0.17928														-0.02672	0.92267
	-0.18945	-0.00425														-48.0443	-0.1789														0.05239	0.92208
	-0.18653	0.0526														-47.9278	-0.17852														0.0387	0.97717
	-0.18361	0.10944														-47.8112	-0.17814														0.05592	1.01371
	-0.18071	0.16629														-47.6947	-0.17776														0.01128	1.08737
	-0.17779	0.22313														-47.5781	-0.17738														0.0285	1.12391
	-0.17488	0.27998														-47.4616	-0.17701														0.01481	1.179
	-0.14011	0.31772														-47.3824	-0.15418														0.00112	1.23409
	-0.23277	0.43191														-47.2284	-0.17625														0.01834	1.27063
	-0.198	0.46964														-47.1119	-0.17587														0.00465	1.32572
	-0.22694	0.5456														-46.9953	-0.17549														-0.00908	1.38083
	-0.19218	0.58333														-46.9162	-0.15266														0.00815	1.41737
	-0.18926	0.64018														-46.7622	-0.17474														0.02538	1.4539
	-0.21821	0.71614														-46.6831	-0.15191														0.01169	1.50899
	-0.24716	0.7921														-46.6039	-0.12908														-0.03297	1.58266
	-0.21238	0.82983														-46.4874	-0.1287														-0.04666	1.63775
	-0.17761	0.86757														-46.3708	-0.12833														-0.06039	1.69286
	-0.01541	0.82884														-46.2543	-0.12795														-0.10504	1.76653
	-0.0125	0.88569														-46.1377	-0.12757														-0.05685	1.78449
	0.02227	0.92342														-46.0211	-0.12719														-0.03963	1.82103
	-0.00668	0.99938														-45.9046	-0.12681														0.00856	1.83899
	-0.00377	1.05623														-45.8254	-0.10398														-0.03609	1.91266
	-0.000854275	1.11307														-45.7089	-0.10361														0.01209	1.93062
	0.00206	1.16992														-45.5923	-0.10323														-0.00163	1.98573
	-0.05875	1.265														-45.4384	-0.1253														0.01559	2.02227
	-0.05583	1.32184														-45.3218	-0.12492														-0.02901	2.09591
	-0.08478	1.39781														-45.2052	-0.12454														0.05009	2.09532
	-0.01814	1.41642														-45.1261	-0.10171														0.00543	2.16899
	-0.0471	1.49238														-45.0095	-0.10134														0.05363	2.18695
	-0.04418	1.54923														-44.893	-0.10096														0.03989	2.24206
	-0.04127	1.60608														-44.7764	-0.10058														0.05713	2.2786
	-0.03836	1.66293														-44.6599	-0.1002														0.04339	2.33371
	-0.03545	1.71977														-44.5433	-0.09982														0.02967	2.38882
	-0.03253	1.77662														-44.4268	-0.09944														0.04689	2.42536
	-0.02963	1.83347														-44.3102	-0.09907														0.06415	2.46188
	-0.02671	1.89031														-44.1562	-0.12114														0.01951	2.53554
	-0.05566	1.96628														-44.0397	-0.12076														0.03673	2.57208
	-0.02088	2.00401														-43.9605	-0.09793														-0.00792	2.64575
	-0.04983	2.07997														-43.8066	-0.12														0.00931	2.68228
	-0.07878	2.15593														-43.69	-0.11962														-0.00439	2.73737
	-0.044	2.19366														-43.6109	-0.0968														0.01284	2.77391
	-0.07296	2.26962														-43.4943	-0.09642														-0.000851225	2.829
	-0.03818	2.30736														-43.3777	-0.09604														0.01638	2.86554
	-0.03527	2.3642														-43.2238	-0.11811														-0.02827	2.9392
	-0.03236	2.42105														-43.1072	-0.11773														-0.01104	2.97574
	-0.0613	2.49701														-42.9907	-0.11735														-0.02474	3.03083
	-0.02653	2.53474														-42.9115	-0.09453														-0.00751	3.06737
	-0.08733	2.62982														-42.795	-0.09415														-0.0212	3.12246
	-0.08443	2.68667														-42.641	-0.11622														-0.00397	3.159
	-0.11337	2.76263														-42.5244	-0.11584														-0.01766	3.21409
	-0.0786	2.80036														-42.4079	-0.11546														-0.03136	3.26918
	-0.13941	2.89544														-42.3287	-0.09263														0.01679	3.28716
	-0.10463	2.93317														-42.2496	-0.06981														0.0031	3.34225
	-0.13358	3.00913														-42.0956	-0.09188														0.02032	3.37879
	-0.16253	3.08509														-41.9791	-0.0915														0.03756	3.41533
	-0.12776	3.12282														-41.8625	-0.09112														0.02378	3.47046
	-0.12484	3.17967														-41.7834	-0.06829														0.0101	3.52555
	-0.12193	3.23652														-41.6294	-0.09036														0.02732	3.56209
	-0.11902	3.29337														-41.5128	-0.08999														0.04455	3.59863
	-0.14796	3.36932														-41.3963	-0.08961														-0.000101025	3.67229
	-0.11319	3.40706														-41.3171	-0.06678														0.01716	3.70881
	-0.14215	3.48302														-41.1632	-0.08885														0.00344	3.76392
	-0.13923	3.53987														-41.084	-0.06602														-0.04118	3.83756
	-0.13631	3.59671														-40.9301	-0.08809														-0.02396	3.8741
	-0.13341	3.65356														-40.8135	-0.08772														-0.03768	3.92921
	-0.13049	3.71041														-40.6969	-0.08734														-0.05138	3.9843
	-0.15944	3.78637														-40.6178	-0.06451														-0.03414	4.02084
	-0.18837	3.86233														-40.5012	-0.06413														-0.01692	4.05738
	-0.15362	3.90006														-40.3473	-0.0862														-0.03061	4.11247
	-0.1507	3.95691														-40.2307	-0.08582														-0.01338	4.14901
	-0.08407	3.97553														-40.1142	-0.08545														-0.02708	4.2041
	-0.08116	4.03237														-40.035	-0.06262														0.02112	4.22206
	-0.07825	4.08922														-39.9185	-0.06224														0.00738	4.27717
	-0.04347	4.12695														-39.8019	-0.06186														0.05557	4.29513
	-0.07243	4.20291														-39.6479	-0.08393														0.01092	4.3688
	-0.06951	4.25976														-39.5688	-0.0611														-0.00278	4.42389
	-0.03474	4.29749														-39.4522	-0.06073														-0.01651	4.479
	-0.03182	4.35434														-39.3357	-0.06035														-0.0302	4.53409
	-0.06078	4.4303														-39.2565	-0.03752														-0.01297	4.57063
	-0.026	4.46803														-39.14	-0.03714														0.00426	4.60717
	0.00877	4.50577														-39.0234	-0.03677														-0.04043	4.68086
	0.01167	4.56261														-38.9069	-0.03639														-0.02321	4.7174
	0.01459	4.61946														-38.7903	-0.03601														-0.0369	4.77249
	0.04936	4.65719														-38.6737	-0.03563														-0.05059	4.82758
	0.02041	4.73315														-38.5572	-0.03525														-0.06432	4.88269
	0.05518	4.77089														-38.4406	-0.03487														-0.04705	4.9192
	-0.00562	4.86596														-38.3241	-0.0345														-16.035	0.01312
	0.02914	4.9037														-38.2075	-0.03412														-15.926	-0.00538
	0.03206	4.96054														-38.091	-0.03374														-15.8795	0.01358
	0.03497	5.01739														-37.9744	-0.03336														-15.8018	0.0138
	0.03789	5.07423														-37.8953	-0.01053														-15.724	0.01403
	0.0408	5.13108														-37.7413	-0.0326														-15.6463	0.01425
	-34.2466	-0.00909														-37.6622	-0.00978														-15.5373	-0.00425
	-34.1133	-0.03048														-37.5456	-0.0094														-15.4596	-0.00402
	-34.0826	0.00974														-37.429	-0.00902														-15.413	0.01493
	-33.9836	0.00888														-37.3499	0.01381														-15.3041	-0.00357
	-33.8502	-0.01251														-37.1959	-0.00826														-15.2263	-0.00334
	-33.7854	0.00717														-37.0794	-0.00788														-15.211	0.03435
	-33.6521	-0.01422														-36.9628	-0.00751														-15.102	0.01584
	-33.5872	0.00546														-36.8837	0.01532														-14.9931	-0.00267
	-33.4881	0.00461														-36.8045	0.03815														-14.9153	-0.00244
	-33.3891	0.00375														-36.6506	0.01608														-14.8376	-0.00221
	-33.29	0.0029														-36.534	0.01646														-14.7598	-0.00199
	-33.1567	-0.01849														-36.4175	0.01683														-14.6821	-0.00176
	-33.0918	0.00119														-36.2261	-0.02769														-14.6043	-0.00153
	-32.9928	0.000335936														-36.1469	-0.00486														-14.5266	-0.00131
	-32.8937	-0.000518633														-35.993	-0.02693														-14.4489	-0.00108
	-32.7946	-0.00137														-35.9512	0.01835														-14.3711	-0.000853684
	-32.6955	-0.00223														-35.7972	-0.00372														-14.3246	0.0181
	-32.5964	-0.00308														-35.6807	-0.00334														-14.2156	-0.00040096
	-32.5316	0.0166														-35.5267	-0.02542														-14.1691	0.01856
	-32.3983	-0.00479														-35.4102	-0.02504														-14.0601	5.14784e-05
	-32.2992	-0.00565														-35.2936	-0.02466														-14.0136	0.01901
	-32.2001	-0.0065														-35.1771	-0.02428														-13.9046	0.000504489
	-32.101	-0.00736														-35.0605	-0.0239														-13.8269	0.000730994
	-32.0019	-0.00821														-34.9813	-0.00107														-13.7491	0.000957499
	-31.9029	-0.00907														-34.79	-0.04559														-13.6714	0.00118
	-31.8038	-0.00992														-34.7108	-0.02277														-13.5936	0.00141
	-31.7047	-0.01078														-34.5943	-0.02239														-13.5159	0.00164
	-31.6056	-0.01163														-34.4403	-0.04446														-13.4381	0.00186
	-31.5065	-0.01248														-34.3237	-0.04408														-13.3604	0.00209
	-31.4075	-0.01334														-34.1698	-0.06615														-13.2826	0.00232
	-31.3084	-0.01419														-34.0532	-0.06577														-13.2049	0.00254
	-31.2093	-0.01505														-33.9741	-0.04294														-13.1272	0.00277
	-31.1444	0.00463														-33.8575	-0.04256														-13.0494	0.003
	-31.0111	-0.01676														-33.741	-0.04219														-12.9404	-0.01553
	-30.9121	-0.01761														-33.6244	-0.04181														-12.8627	-0.01531
	-30.813	-0.01847														-33.5453	-0.01898														-12.7849	-0.01508
	-30.7139	-0.01932														-33.4287	-0.0186														-12.7384	0.0039
	-30.6148	-0.02018														-33.3121	-0.01823														-12.6294	-0.01463
	-30.55	-0.000496697														-33.1956	-0.01785														-12.5829	0.00435
	-30.4509	-0.00135														-33.079	-0.01747														-12.4739	-0.01417
	-30.386	0.01833														-32.9625	-0.01709														-12.3962	-0.01395
	-30.287	0.01748														-32.8459	-0.01671														-12.3184	-0.01372
	-30.1536	-0.00392														-32.7294	-0.01633														-12.2719	0.00526
	-30.0888	0.01577														-32.6502	0.00649														-12.1942	0.00549
	-29.9897	0.01491														-32.5337	0.00687														-12.1164	0.00571
	-29.8906	0.01406														-32.4171	0.00725														-12.0387	0.00594
	-29.7916	0.0132														-32.3005	0.00763														-11.9297	-0.01259
	-29.6925	0.01235														-32.184	0.00801														-11.8832	0.00639
	-29.5934	0.01149														-32.0674	0.00838														-11.8055	0.00662
	-29.4943	0.01064														-31.9509	0.00876														-11.6965	-0.01191
	-29.3952	0.00979														-31.8343	0.00914														-11.6187	-0.01168
	-29.2961	0.00893														-31.7552	0.03197														-11.5722	0.0073
	-29.1628	-0.01246														-31.6012	0.0099														-11.4632	-0.01123
	-29.098	0.00722														-31.5221	0.03273														-11.4167	0.00775
	-28.9989	0.00637														-31.3681	0.01065														-11.3077	-0.01078
	-28.934	0.02605														-31.2141	-0.01142														-11.23	-0.01055
	-28.835	0.0252														-31.135	0.01141														-11.1522	-0.01032
	-28.7359	0.02434														-31.0184	0.01179														-11.0745	-0.0101
	-28.6026	0.00295														-30.9018	0.01217														-10.9967	-0.00987
	-28.5035	0.00209														-30.8227	0.035														-10.919	-0.00965
	-28.3702	-0.0193														-30.6687	0.01292														-10.81	-0.02815
	-28.3053	0.000382942														-30.5522	0.0133														-10.7635	-0.00919
	-28.2063	-0.000471313														-30.4356	0.01368														-10.6545	-0.0277
	-28.1072	-0.00133														-30.3565	0.03651														-10.608	-0.00874
	-28.0081	-0.00218														-30.2399	0.03689														-10.4678	-0.046
	-27.909	-0.00304														-30.0859	0.01482														-10.4525	-0.00829
	-27.7757	-0.02443														-29.9694	0.01519														-10.3435	-0.02679
	-27.7109	-0.00474														-29.8528	0.01557														-10.297	-0.00783
	-27.5775	-0.02614														-29.7363	0.01595														-10.2193	-0.00761
	-27.5127	-0.00645														-29.6197	0.01633														-10.1415	-0.00738
	-27.4136	-0.00731														-29.5406	0.03916														-10.0638	-0.00715
	-27.3487	0.01237														-29.3866	0.01709														-9.98602	-0.00693
	-27.2155	-0.00902														-29.3075	0.03991														-9.87705	-0.02543
	-27.1164	-0.00987														-29.1161	-0.00461														-9.79931	-0.02521
	-27.0515	0.00981														-29.0369	0.01822														-9.72157	-0.02498
	-26.9524	0.00896														-28.9204	0.0186														-9.67503	-0.00602
	-26.8191	-0.01244														-28.8038	0.01898														-9.59729	-0.0058
	-26.7201	-0.01329														-28.6873	0.01936														-9.51954	-0.00557
	-26.621	-0.01415														-28.5707	0.01973														-9.41057	-0.02408
	-26.5561	0.00554														-28.4541	0.02011														-9.33282	-0.02385
	-26.4228	-0.01586														-28.3376	0.02049														-9.22382	-0.04238
	-26.3237	-0.01671														-28.221	0.02087														-9.17734	-0.0234
	-26.2589	0.00297														-28.0671	-0.0012														-9.09958	-0.02317
	-26.1598	0.00212														-27.9505	-0.000822401														-9.05306	-0.00421
	-26.0949	0.0218														-27.8714	0.02201														-8.94409	-0.02272
	-25.9616	0.000407699														-27.7548	0.02238														-8.89757	-0.00376
	-25.8968	0.02009														-27.6008	0.000312382														-8.81983	-0.00353
	-25.7635	-0.0013														-27.5591	0.04559														-8.74207	-0.0033
	-25.6986	0.01838														-27.3677	0.00107														-8.66433	-0.00308
	-25.5653	-0.00301														-27.2886	0.0239														-8.61784	0.0159
	-25.5004	0.01667														-27.1346	0.00183														-8.50883	-0.00263
	-25.3671	-0.00472														-27.0929	0.0471														-8.43108	-0.0024
	-25.2681	-0.00557														-26.9389	0.02503														-8.3846	0.01658
	-25.169	-0.00643														-26.8223	0.02541														-8.2756	-0.00195
	-25.1041	0.01325														-26.6684	0.00334														-8.19784	-0.00172
	-24.9708	-0.00814														-26.5892	0.02617														-8.1201	-0.00149
	-24.906	0.01154														-26.4727	0.02655														-8.07361	0.01749
	-24.8411	0.03123														-26.3187	0.00447														-8.02709	0.03645
	-24.7078	0.00983														-26.2021	0.00485														-7.98057	0.05541
	-24.5745	-0.01156														-26.123	0.02768														-7.93407	0.07439
	-24.5096	0.00812														-25.969	0.00561														-7.76263	0.0184
	-24.4106	0.00727														-25.8525	0.00599														-7.68488	0.01862
	-24.3115	0.00641														-25.6985	-0.01608														-7.60713	0.01885
	-24.1782	-0.01498														-25.6194	0.00674														-7.49812	0.00031888
	-24.1133	0.0047														-25.5402	0.02957														-7.42038	0.000545099
	-24.0142	0.00385														-25.4236	0.02995														-7.31142	-0.01796
	-23.9151	0.00299														-25.3071	0.03033														-7.26488	0.000998109
	-23.8161	0.00214														-25.1531	0.00826														-7.15592	-0.01751
	-23.7512	0.02182														-25.0366	0.00864														-7.14065	0.02021
	-23.6521	0.02097														-24.92	0.00901														-7.03165	0.00168
	-23.553	0.02011														-24.8034	0.00939														-6.98516	0.02066
	-23.4197	-0.00128														-24.6869	0.00977														-6.84493	-0.0166
	-23.3891	0.03894														-24.5703	0.01015														-6.79841	0.00236
	-23.2558	0.01755														-24.4538	0.01053														-6.72066	0.00258
	-23.1567	0.01669														-24.3372	0.01091														-6.67417	0.02157
	-23.0576	0.01584														-24.2207	0.01128														-6.56516	0.00304
	-22.9928	0.03552														-24.0667	-0.01078														-6.48742	0.00326
	-22.8595	0.01413														-23.9501	-0.0104														-6.40968	0.00349
	-22.7946	0.03381														-23.8336	-0.01003														-6.36318	0.02247
	-22.6613	0.01242														-23.717	-0.00965														-6.25418	0.00394
	-22.5622	0.01157														-23.6379	0.01318														-6.17643	0.00417
	-22.4631	0.01071														-23.5587	0.036														-6.09869	0.0044
	-22.3641	0.00986														-23.4047	0.01393														-6.0522	0.02338
	-22.265	0.009														-23.2882	0.01431														-5.94319	0.00485
	-22.1659	0.00815														-23.1716	0.01469														-5.89671	0.02383
	-22.0668	0.00729														-23.0551	0.01507														-5.75647	-0.01343
	-21.9335	-0.0141														-22.9011	-0.007														-5.70995	0.00553
	-21.8687	0.00558														-22.822	0.01582														-5.60098	-0.01298
	-21.8038	0.02527														-22.7428	0.03865														-5.55446	0.00598
	-21.6705	0.00387														-22.5889	0.01658														-5.47671	0.00621
	-21.5714	0.00302														-22.4723	0.01696														-5.36774	-0.0123
	-21.4723	0.00216														-22.3557	0.01734														-5.29	-0.01207
	-21.3732	0.00131														-22.2392	0.01772														-5.18099	-0.0306
	-21.2742	0.000454705														-22.16	0.04054														-5.16572	0.00711
	-21.1751	-0.000399551														-22.0435	0.04092														-5.05676	-0.01139
	-21.076	-0.00125														-21.9269	0.0413														-4.97901	-0.01117
	-20.9427	-0.02265														-21.8104	0.04168														-4.93249	0.00779
	-20.8778	-0.00296														-21.6564	0.01961														-4.85473	0.00802
	-20.7445	-0.02436														-21.5398	0.01999														-4.80825	0.027
	-20.6797	-0.00467														-21.4233	0.02036														-4.7305	0.02723
	-20.5806	-0.00553														-21.3067	0.02074														-4.65276	0.02745
	-20.4815	-0.00638														-21.1902	0.02112														-4.57501	0.02768
	-20.4167	0.0133														-21.0736	0.0215														-4.466	0.00915
	-20.2833	-0.00809														-20.957	0.02188														-4.41952	0.02813
	-20.1843	-0.00895														-20.8405	0.02226														-4.31051	0.0096
	-20.1194	0.01074														-20.7239	0.02263														-4.23276	0.00983
	-19.9861	-0.01066														-20.6822	0.06791														-4.1238	-0.00867
	-19.887	-0.01151														-20.5282	0.04584														-4.07727	0.01028
	-19.7879	-0.01237														-20.4117	0.04622														-3.96831	-0.00822
	-19.6889	-0.01322														-20.2577	0.02415														-3.92177	0.01074
	-19.5898	-0.01408														-20.1786	0.04698														-3.81281	-0.00777
	-19.4907	-0.01493														-20.0246	0.0249														-3.76628	0.01119
	-19.4259	0.00475														-19.9455	0.04773														-3.65732	-0.00732
	-19.361	0.02443														-19.7915	0.02566														-3.61079	0.01164
	-19.1934	-0.01749														-19.7123	0.04849														-3.53304	0.01187
	-19.1286	0.00219														-19.5958	0.04887														-3.48656	0.03085
	-19.0295	0.00133														-19.4792	0.04925														-3.37755	0.01232
	-18.9304	0.000479775														-19.3252	0.02718														-3.2998	0.01255
	-18.7971	-0.02091														-19.2461	0.05														-3.25332	0.03153
	-18.7323	-0.00123														-19.0921	0.02793														-3.17557	0.03176
	-18.6332	-0.00208														-18.9382	0.00586														-3.12905	0.05072
	-18.4999	-0.02348														-18.859	0.02869														-3.08251	0.06967
	-18.4008	-0.02433														-18.705	0.00662														-3.00477	0.0699
	-18.3017	-0.02519														-18.5885	0.007														-2.8958	0.0514
	-18.2369	-0.0055														-18.4719	0.00738														-2.75558	0.01413
	-18.1378	-0.00636														-18.3554	0.00776														-2.70909	0.03312
	-18.0387	-0.00721														-18.2388	0.00813														-2.63134	0.03334
	-17.9396	-0.00807														-18.1597	0.03096														-2.5536	0.03357
	-17.8406	-0.00892														-18.0057	0.00889														-2.44458	0.01504
	-17.7415	-0.00978														-17.8892	0.00927														-2.33562	-0.00347
	-17.6424	-0.01063														-17.81	0.03209														-2.22661	-0.022
	-17.5433	-0.01149														-17.6561	0.01003														-2.18013	-0.00301
	-17.4442	-0.01234														-17.5395	0.0104														-2.07112	-0.02154
	-17.3451	-0.0132														-17.4603	0.03323														-1.99337	-0.02132
	-17.2461	-0.01405														-17.3064	0.01116														-1.88441	-0.03982
	-17.1127	-0.03544														-17.1898	0.01154														-1.80666	-0.0396
	-17.0479	-0.01576														-17.0733	0.01192														-1.72891	-0.03937
	-16.9488	-0.01661														-16.9941	0.03474														-1.65117	-0.03914
	-16.8497	-0.01747														-16.8402	0.01267														-1.57342	-0.03892
	-16.7507	-0.01832														-16.7236	0.01305														-1.49568	-0.03869
	-16.6516	-0.01918														-16.5696	-0.00902														-1.41792	-0.03846
	-16.5525	-0.02003														-16.4905	0.01381														-1.34018	-0.03824
	-16.4534	-0.02089														-16.374	0.01419														-1.23117	-0.05677
	-16.3201	-0.04228														-16.2574	0.01457														-1.15343	-0.05654
	-16.2552	-0.0226														-16.1034	-0.0075														-1.07568	-0.05631
	-16.1219	-0.04399														-16.0617	0.03777														-0.99793	-0.05609
	-16.0913	-0.00377														-15.9077	0.0157														-0.92019	-0.05586
	-15.958	-0.02516														-15.7912	0.01608														-0.81121	-0.07437
	-15.8589	-0.02602														-15.6746	0.01646														-0.73347	-0.07414
	-15.7598	-0.02687														-15.5206	-0.00561														-0.65573	-0.07391
	-15.6608	-0.02773														-15.4415	0.01721														-0.6092	-0.05496
	-15.5617	-0.02858														-15.3249	0.01759														-0.53146	-0.05473
	-15.4968	-0.0089														-15.2084	0.01797														-0.51618	-0.01701
	-15.3635	-0.03029														-15.0918	0.01835														-0.50092	0.0207
	-15.2644	-0.03115														-14.9379	-0.00372														-0.51687	0.07715
	-15.1654	-0.032														-14.8213	-0.00334														-0.40791	0.05864
	-15.0663	-0.03285														-14.7048	-0.00296														-0.33016	0.05887
	-15.0014	-0.01317														-14.5882	-0.00259														-0.25241	0.0591
	-14.9023	-0.01403														-14.4716	-0.00221														-0.26837	0.11554
	-14.769	-0.03542														-14.3551	-0.00183														-0.19062	0.11577
	-14.7042	-0.01574														-14.2385	-0.00145														-0.23784	0.19097
	-14.6051	-0.01659														-14.0846	-0.02352														-0.22258	0.22869
	-14.506	-0.01745														-14.0054	-0.000693955														-0.20731	0.2664
	-14.4069	-0.0183														-13.8889	-0.000315465														-0.12956	0.26663
	-14.3078	-0.01916														-13.7723	6.19969e-05														-0.14551	0.32308
	-14.243	0.000526781														-13.6557	0.000440144														-0.13025	0.36079
	-14.1097	-0.02087														-13.5766	0.02327														-0.17746	0.436
	-14.0106	-0.02172														-13.4226	0.0012														-0.13094	0.45496
	-13.98	0.0185														-13.2687	-0.02087														-0.14694	0.51143
	-13.8124	-0.02343														-13.1895	0.00195														-0.13167	0.54914
	-13.6791	-0.04482														-13.0356	-0.02012														-0.14763	0.60559
	-13.6143	-0.02514														-12.9564	0.00271														-0.13235	0.6433
	-13.5152	-0.026														-12.8024	-0.01936														-0.11709	0.68102
	-13.4503	-0.00631														-12.7233	0.00347														-0.10183	0.71873
	-13.3513	-0.00717														-12.6067	0.00385														0.06962	0.66274
	-13.2522	-0.00802														-12.4528	-0.01823														0.11614	0.6817
	-13.1531	-0.00888														-12.2988	-0.04029														0.1002	0.73815
	-13.054	-0.00973														-12.1823	-0.03991														0.0842	0.79462
	-12.9549	-0.01058														-12.1031	-0.01709														0.06825	0.85107
	-12.8558	-0.01144														-11.9866	-0.01671														0.08351	0.88878
	-12.791	0.00824														-11.87	-0.01633														0.06755	0.94523
	-12.6919	0.00739														-11.716	-0.0384														0.08282	0.98294
	-12.5586	-0.014														-11.6369	-0.01558														0.0356	1.05815
	-12.4937	0.00568														-11.5203	-0.0152														0.01961	1.11462
	-12.3947	0.00482														-11.4038	-0.01482														0.00365	1.17107
	-12.2956	0.00397														-11.2498	-0.03689														-0.01231	1.22751
	-12.2307	0.02365														-11.1333	-0.03651														-0.0283	1.28399
	-12.0974	0.00226														-11.0167	-0.03613														-0.013	1.32168
	-11.9641	-0.01913														-10.9001	-0.03575														-0.02898	1.37815
	-11.8993	0.000548403														-10.7836	-0.03537														-0.01372	1.41586
	-11.8002	-0.000306166														-10.667	-0.035														-0.02967	1.47231
	-11.7353	0.01938														-10.5505	-0.03462														-0.04563	1.52876
	-11.6362	0.01852														-10.4339	-0.03424														0.00085133	1.54774
	-11.5714	0.03821														-10.3174	-0.03386														-0.04632	1.62292
	-11.4723	0.03735														-10.2008	-0.03348														-0.03106	1.66064
	-11.3732	0.0365														-10.0468	-0.05555														-0.04705	1.71711
	-11.2741	0.03564														-10.0051	-0.01028														-0.03174	1.7548
	-11.2093	0.05532														-9.88855	-0.0099														-0.04774	1.81127
	-11.1102	0.05447														-9.73459	-0.03197														-0.00121	1.83023
	-11.0111	0.05361														-9.61803	-0.03159														-0.04843	1.90543
	-10.912	0.05276														-9.50148	-0.03121														-0.06438	1.96188
	-10.813	0.0519														-9.38492	-0.03083														-0.04912	1.9996
	-10.7139	0.05105														-9.26836	-0.03046														-0.03389	2.03733
	-10.6148	0.0502														-9.15181	-0.03008														-0.04989	2.09381
	-10.55	0.06988														-9.03525	-0.0297														-0.03463	2.13152
	-10.3824	0.02795														-8.91869	-0.02932														-0.05057	2.18797
	-10.3176	0.04763														-8.83955	-0.0065														-0.06653	2.24442
	-10.2185	0.04678														-8.72299	-0.00612														-0.05126	2.28213
	-10.0852	0.02539														-8.56903	-0.02819														-0.00474	2.30109
	-10.0203	0.04507														-8.48988	-0.00536														-0.05196	2.37629
	-9.887	0.02368														-8.33591	-0.02743														0.02579	2.37652
	-9.78793	0.02282														-8.21937	-0.02705														-0.02143	2.45172
	-9.72307	0.0425														-8.10281	-0.02667														0.0251	2.47068
	-9.58976	0.02111														-7.98625	-0.02629														0.00911	2.52715
	-9.45645	-0.000281096														-7.8697	-0.02592														0.02438	2.56487
	-9.3916	0.0194														-7.75314	-0.02554														0.00842	2.62132
	-9.32674	0.03908														-7.674	-0.00271														0.02368	2.65903
	-9.22765	0.03823														-7.55744	-0.00233														0.03895	2.69675
	-9.16281	0.05791														-7.40347	-0.0244														0.02299	2.7532
	-9.0295	0.03652														-7.28692	-0.02402														0.00704	2.80964
	-8.96464	0.0562														-7.17036	-0.02365														0.0223	2.84736
	-8.83134	0.03481														-7.12863	0.02163														0.00634	2.90381
	-8.73225	0.03395														-6.97466	-0.000442884														0.05284	2.92279
	-8.59894	0.01256														-6.8581	-6.47371e-05														0.00566	2.99797
	-8.53409	0.03225														-6.74154	0.00031341														0.02093	3.03568
	-8.43501	0.03139														-6.62499	0.000691557														0.00493	3.09216
	-8.33592	0.03054														-6.47102	-0.02138														-0.01102	3.1486
	-8.23684	0.02968														-6.39188	0.00145														0.00424	3.18632
	-8.172	0.04937														-6.23792	-0.02062														-0.0118	3.24281
	-8.03868	0.02797														-6.15876	0.0022														0.03473	3.26177
	-7.9396	0.02712														-6.00481	-0.01986														0.01878	3.31822
	-7.80629	0.00573														-5.88825	-0.01948														0.00279	3.37469
	-7.70721	0.00487														-5.77169	-0.0191														0.01805	3.41241
	-7.60813	0.00402														-5.69255	0.00372														0.03335	3.4501
	-7.50905	0.00316														-5.53858	-0.01835														0.04862	3.48781
	-7.40997	0.00231														-5.42203	-0.01797														0.06388	3.52553
	-7.31088	0.00145														-5.30547	-0.01759														0.01667	3.60073
	-7.2118	0.000598543														-5.22632	0.00523														0.06319	3.61969
	-7.11272	-0.000256026														-5.07236	-0.01684														-0.01524	3.71363
	-7.04786	0.01942														-4.99321	0.00599														0.03125	3.73261
	-6.91455	-0.00197														-4.87665	0.00637														0.01529	3.78906
	-6.8497	0.01771														-4.7601	0.00675														-0.000663367	3.8455
	-6.7164	-0.00367														-4.64354	0.00712														-0.01666	3.90198
	-6.61731	-0.00453														-4.56441	0.02995														-0.00139	3.93969
	-6.55246	0.01515														-4.41043	0.00788														-0.01735	3.99614
	-6.41915	-0.00624														-4.29387	0.00826														-0.00208	4.03385
	-6.35429	0.01344														-4.13992	-0.01381														-0.08052	4.12779
	-6.25521	0.01259														-4.06077	0.00902														-0.034	4.14675
	-6.12191	-0.0088														-3.9068	-0.01305														-0.04999	4.20322
	-6.02282	-0.00966														-3.79025	-0.01267														-0.00347	4.22218
	-5.92374	-0.01051														-3.67369	-0.0123														-0.05067	4.29738
	-5.85889	0.00917														-3.55714	-0.01192														-0.06663	4.35383
	-5.72558	-0.01222														-3.44058	-0.01154														-0.08259	4.41028
	-5.66072	0.00746														-3.24919	-0.05606														-0.0674	4.44804
	-5.56165	0.0066														-3.17005	-0.03323														-0.11462	4.52324
	-5.49679	0.02629														-3.01609	-0.0553														-0.06809	4.5422
	-5.36348	0.00489														-2.82469	-0.09982														-0.11531	4.61741
	-5.26439	0.00404														-2.67073	-0.12189														-0.06878	4.63637
	-5.16532	0.00318														-2.55417	-0.12151														-0.05352	4.67408
	-5.06623	0.00233														-2.36279	-0.16603														-0.00699	4.69304
	-4.96715	0.00147														-2.28364	-0.14321														-0.02298	4.74951
	-4.86807	0.000619853														-2.09226	-0.18772														0.02354	4.76847
	-4.73476	-0.02077														-2.01313	-0.16489														0.00759	4.82492
	-4.70414	0.01945														-1.89657	-0.16452														-0.00841	4.88139
	-4.57083	-0.00194														-1.78001	-0.16414														-0.02437	4.93784
	-4.47175	-0.0028														-1.5138	-0.25355														-0.0091	4.97555
	-4.37266	-0.00365														-1.43466	-0.23072														-0.02506	5.032
	-4.30781	0.01603														-1.35552	-0.2079														-15.5028	-0.000966886
	-4.20873	0.01518														-1.16413	-0.25242														-15.4222	-0.00243
	-4.10965	0.01432														-1.01016	-0.27449														-15.3416	-0.0039
	-4.01056	0.01347														-1.04327	-0.18431														-15.2295	-0.02428
	-3.91149	0.01261														-0.92671	-0.18394														-15.1805	-0.00683
	-3.8124	0.01176														-0.9598	-0.09377														-15.0684	-0.02721
	-3.71332	0.0109														-0.80584	-0.11583														-15.0194	-0.00976
	-3.58001	-0.01049														-0.57704	-0.1828														-14.8757	-0.04908
	-3.54939	0.02973														-0.57273	-0.11508														-14.8267	-0.0316
	-3.41608	0.00834														-0.531	-0.0698														-14.7777	-0.01415
	-3.28276	-0.01306														-0.52668	-0.00208														-14.6971	-0.01561
	-3.18369	-0.01391														-0.52238	0.06564														-14.6165	-0.01708
	-3.0846	-0.01477														-0.48064	0.11092														-14.536	-0.01854
	-2.98552	-0.01562														-0.43891	0.15619														-14.4554	-0.02001
	-2.92067	0.00406														-0.39719	0.20147														-14.4064	-0.00256
	-2.82159	0.00321														-0.39287	0.26919														-14.2943	-0.02294
	-2.7225	0.00235														-0.35115	0.31447														-14.2137	-0.0244
	-2.62343	0.0015														-0.38424	0.40464														-14.1332	-0.02587
	-2.49011	-0.01989														-0.41734	0.49481														-14.0841	-0.00842
	-2.39103	-0.02075														-0.33821	0.51764														-13.972	-0.0288
	-2.25772	-0.04214														-0.33389	0.58536														-13.923	-0.01135
	-2.15864	-0.04299														-0.25474	0.60819														-13.8424	-0.01281
	-1.9911	-0.08493														-0.02595	0.54122														-13.7619	-0.01428
	-1.89201	-0.08578														-0.02163	0.60894														-13.6813	-0.01574
	-1.82717	-0.0661														0.02009	0.65422														-13.6007	-0.01721
	-1.69385	-0.08749														-0.01301	0.74439														-13.5201	-0.01867
	-1.629	-0.06781														-0.0461	0.83456														-13.4396	-0.02014
	-1.49569	-0.0892														-0.00438	0.87984														-13.359	-0.0216
	-1.32815	-0.13113														-0.03748	0.97001														-13.2785	-0.02306
	-1.19484	-0.15252														0.00425	1.01528														-13.2295	-0.00559
	-1.09576	-0.15337														-0.06627	1.1279														-13.1489	-0.00705
	-0.99668	-0.15423														-0.02454	1.17318														-13.0683	-0.00852
	-0.86336	-0.17562														-0.02023	1.2409														-13.0193	0.00893
	-0.79851	-0.15594														0.0215	1.28618														-12.8756	-0.03039
	-0.73366	-0.13626														0.02582	1.3539														-12.8582	0.006
	-0.7715	-0.05496														0.06754	1.39918														-12.7776	0.00454
	-0.67242	-0.05581														0.07186	1.4669														-12.697	0.00307
	-0.57334	-0.05667														0.07617	1.53462														-12.6165	0.00161
	-0.33733	-0.13968														0.08048	1.60235														-12.5359	0.000142665
	-0.34094	-0.07892														0.08481	1.67007														-12.4553	-0.00132
	-0.34455	-0.01816														0.05169	1.76024														-12.3432	-0.0217
	-0.34816	0.0426														0.09342	1.80552														-12.3258	0.01469
	-0.31753	0.08282														0.06033	1.89569														-12.2136	-0.00572
	-0.3896	0.18466														0.13946	1.91852														-12.1962	0.03067
	-0.35898	0.22488														0.10637	2.00869														-12.0525	-0.00865
	-0.36259	0.28564														0.11069	2.07641														-12.0035	0.00883
	-0.19504	0.2437														0.15241	2.12169														-11.8914	-0.01158
	-0.06174	0.22231														0.15673	2.18941														-11.8424	0.0059
	-0.06535	0.28307														0.12362	2.27958														-11.7618	0.00443
	-0.03472	0.32329														0.16535	2.32486														-11.7128	0.02189
	-0.03833	0.38405														0.16967	2.39258														-11.6007	0.00151
	-0.04194	0.44481														0.17398	2.4603														-11.5516	0.01896
	-0.04554	0.50557														0.14088	2.55047														-11.4396	-0.00142
	-0.04915	0.56633														0.18261	2.59575														-11.3905	0.01603
	-0.05276	0.62709														0.11209	2.70837														-11.2784	-0.00435
	-0.05637	0.68785														0.11641	2.77609														-11.2294	0.0131
	-0.05997	0.7486														0.0833	2.86626														-11.1488	0.01163
	-0.06359	0.80936														0.08762	2.93399														-11.0683	0.01017
	-0.10142	0.89066														0.12935	2.97926														-10.9877	0.0087
	-0.10503	0.95142														0.13366	3.04699														-10.9071	0.00724
	-0.14287	1.03272														0.06315	3.15961														-10.8265	0.00577
	-0.11225	1.07294														0.10488	3.20488														-10.7775	0.02325
	-0.11585	1.13369														0.07178	3.29505														-10.697	0.02178
	-0.11946	1.19445														0.07609	3.36278														-10.6164	0.02032
	-0.1573	1.27575														0.11781	3.40805														-10.5358	0.01885
	-0.16091	1.33651														0.0473	3.52067														-10.4868	0.03631
	-0.16451	1.39727														0.08904	3.56595														-10.4062	0.03484
	-0.16813	1.45803														0.05593	3.65612														-10.3257	0.03338
	-0.20596	1.53932														0.09766	3.70139														-10.2451	0.03191
	-0.17533	1.57954														0.10198	3.76912														-10.1646	0.03045
	-0.17895	1.6403														0.06887	3.85929														-10.084	0.02898
	-0.14832	1.68052														0.07319	3.92701														-10.0034	0.02752
	-0.15193	1.74128														0.0775	3.99473														-9.89133	0.00714
	-0.15554	1.80204														0.0444	4.08491														-9.81076	0.00567
	-0.15915	1.8628														0.08613	4.13018														-9.7302	0.00421
	-0.16275	1.92356														0.01561	4.2428														-9.61807	-0.0162
	-0.16635	1.98432														0.09476	4.26563														-9.56907	0.00128
	-0.16997	2.04508														0.06166	4.3558														-9.45694	-0.01913
	-0.13934	2.0853														0.06597	4.42353														-9.40794	-0.00165
	-0.04026	2.08444														-0.00454	4.53615														-9.32738	-0.00312
	-0.07811	2.16574														0.03719	4.58142														-9.27834	0.01433
	-0.04748	2.20596														0.07891	4.62669														-9.16624	-0.00605
	-0.08532	2.28726														0.04582	4.71687														-9.11721	0.0114
[truncated: 8,863 more rows]

## Sheet: figure 2b
E=2.1 V		SSIP		CIP				baseline		E=2.3 V		SSIP		CIP				baseline		E=2.5 V		SSIP		CIP				baseline		E=2.7 V		SSIP		CIP				baseline		E=2.9 V		SSIP		CIP				baseline
	650.662	-14.9779	650.662	-18.2521	650.662	-12.4446	650.662	-1.08553			650.662	-12.4525	650.662	-13.5961	650.662	-10.7231	650.662	0.68584			650.662	-9.19985	650.662	-10.6976	650.662	-8.05711	650.662	0.70767			650.662	-15.5681	650.662	-18.2059	650.662	-13.5762	650.662	-3.2989			650.662	-14.0529	650.662	-16.5595	650.662	-11.969	650.662	-1.20717
	663.053	-12.1859	662.865	-17.2483	651.653	-12.2105	652.558	-0.17193			658.716	-11.6458	661.032	-13.0283	651.434	-10.6233	652.558	0.94125			659.633	-8.35405	659.598	-10.3763	651.414	-7.97591	652.558	0.59392			659.553	-14.0774	659.491	-17.6474	651.667	-13.3829	652.558	-0.16829			659.752	-12.5461	659.569	-15.9861	651.739	-11.7626	652.558	1.25236
	675.445	-6.8122	675.068	-15.5115	652.645	-11.9664	654.452	0.01688			666.77	-10.4467	671.402	-12.1292	652.205	-10.5203	654.452	0.74964			668.604	-7.02961	668.535	-9.89846	652.167	-7.89206	654.452	1.01238			668.445	-11.7377	668.32	-16.8176	652.671	-13.181	654.452	1.75506			668.843	-10.1606	668.476	-15.1405	652.816	-11.5464	654.452	2.53326
	687.836	5.50836	687.271	-12.1227	653.636	-11.7118	656.345	-0.63172			674.824	-8.55446	681.773	-10.584	652.977	-10.4138	656.345	0.41789			677.575	-4.7886	677.471	-9.14396	652.919	-7.80546	656.345	0.6508			677.336	-7.76621	677.15	-15.5093	653.676	-12.9701	656.345	1.03454			677.934	-6.06141	677.383	-13.8201	653.893	-11.32	656.345	-1.35732
	688.512	6.59454	699.474	-4.16928	654.628	-11.446	658.239	-1.12909			682.879	-5.31798	692.143	-7.59922	653.749	-10.3037	658.239	1.40542			686.547	-0.56126	686.408	-7.85218	653.671	-7.71599	658.239	0.84361			686.227	-0.23804	685.979	-13.2738	654.681	-12.7495	658.239	0.60541			687.024	1.85423	686.29	-11.5951	654.97	-11.0825	658.239	2.38251
	689.843	8.92973	700.134	-3.4645	655.619	-11.1684	660.132	-0.91205			690.933	0.88783	702.513	-0.71407	654.52	-10.1898	660.132	1.77723			695.518	8.81195	695.344	-5.37159	654.423	-7.62351	660.132	1.70352			695.119	16.5884	694.808	-8.99412	655.686	-12.5187	660.132	0.62008			696.115	20.1048	695.198	-7.4234	656.047	-10.8332	660.132	4.92947
	691.144	11.502	701.432	-1.94609	656.611	-10.8782	662.024	-0.60651			698.987	15.0271	703.1	-0.08143	655.292	-10.0721	662.024	0.41912			696.054	9.70059	704.28	0.2942	655.176	-7.52788	662.024	1.72544			695.657	18.2115	703.637	0.73048	656.69	-12.277	662.024	0.86504			696.642	21.8229	704.105	1.73431	657.124	-10.5715	662.024	-0.99645
	692.414	14.3375	702.7	-0.26872	657.602	-10.5748	663.915	-0.55952			699.473	16.4036	704.254	1.28346	656.064	-9.9502	663.915	2.06063			697.109	11.6162	704.805	0.83145	655.928	-7.42898	663.915	2.07175			696.714	21.7173	704.159	1.65631	657.695	-12.0237	663.915	1.35434			697.677	25.5362	704.645	2.60973	658.201	-10.2963	663.915	-1.28206
	693.655	17.4651	703.937	1.5858	658.593	-10.2573	665.806	-0.81289			700.427	19.3835	705.381	2.79395	656.835	-9.82405	665.806	1.83988			698.139	13.7336	705.836	1.99236	656.68	-7.32664	665.806	-0.84486			697.745	25.6027	705.185	3.65668	658.7	-11.7581	665.806	0.89517			698.688	29.6555	705.707	4.49646	659.278	-10.0068	665.806	-1.98276
	694.866	20.9165	705.145	3.63767	659.585	-9.9247	667.697	-0.78552			701.358	22.6965	706.481	4.46697	657.607	-9.69341	667.697	0.8367			699.144	16.0759	706.842	3.27984	657.433	-7.2207	667.697	0.82359			698.752	29.912	706.187	5.8748	659.705	-11.4793	667.697	-0.11176			699.673	34.2291	706.744	6.5814	660.355	-9.70207	667.697	-2.15283
	696.047	24.7265	706.324	5.90916	660.576	-9.5762	669.586	0.23603			702.265	26.3828	707.553	6.32126	658.379	-9.55805	669.586	0.84476			700.124	18.6682	707.824	4.70887	658.185	-7.11099	669.586	0.62649			699.732	34.6945	707.163	8.33636	660.709	-11.1865	669.586	4.24682			700.634	39.3108	707.756	8.88692	661.432	-9.38087	669.586	0.94522
	697.198	28.9325	707.472	8.42476	661.568	-9.21071	671.476	1.00488			703.149	30.4872	708.599	8.37752	659.15	-9.41774	671.476	0.25827			701.079	21.5383	708.78	6.29607	658.937	-6.99733	671.476	-0.24876			700.688	40.004	708.115	11.0698	661.714	-10.8788	671.476	-0.54442			701.57	44.9598	708.743	11.4376	662.509	-9.04205	671.476	2.18418
	698.32	33.5749	708.59	11.2111	662.559	-8.82711	673.364	-1.24074			704.009	35.0594	709.617	10.6584	659.922	-9.27226	673.364	-0.4766			702.009	24.7163	709.712	8.05977	659.69	-6.87954	673.364	-0.13244			701.617	45.8995	709.042	14.1066	662.719	-10.555	673.364	-1.39595			702.48	51.2411	709.705	14.2605	663.586	-8.68431	673.364	-0.09315
	699.411	38.6965	709.679	14.297	663.551	-8.42419	675.252	-0.63246			704.846	40.1536	710.608	13.1886	660.694	-9.12132	675.252	-0.06986			702.915	28.2347	710.619	10.0201	660.442	-6.7574	675.252	0.36154			702.522	52.4444	709.944	17.4811	663.724	-10.2142	675.252	0.77167			703.366	58.2257	710.642	17.3849	664.663	-8.3062	675.252	0.82928
	700.473	44.3419	710.738	17.7131	664.542	-8.00065	677.14	-0.31187			705.659	45.8289	711.572	15.9945	661.466	-8.96467	677.14	1.07742			703.796	32.1282	711.501	12.1988	661.194	-6.63071	677.14	-1.34279			703.401	59.7066	710.822	21.2306	664.728	-9.85491	677.14	-1.13646			704.227	65.9894	711.554	20.8422	665.74	-7.90614	677.14	-0.03088
	701.504	50.5568	711.767	21.4916	665.534	-7.55505	679.026	0.55474			706.448	52.1482	712.508	19.1042	662.237	-8.802	679.026	0.87415			704.652	36.4329	712.358	14.6192	661.946	-6.49923	679.026	-1.54404			704.254	67.7572	711.675	25.3948	665.733	-9.47596	679.026	0.01147			705.063	74.6129	712.441	24.666	666.817	-7.48242	679.026	5.1023
	702.506	57.3866	712.766	25.6657	666.525	-7.08584	680.912	1.37888			707.214	59.1779	713.418	22.547	663.009	-8.633	680.912	-0.60475			705.483	41.186	713.19	17.3061	662.699	-6.36271	680.912	0.43055			705.082	76.6686	712.503	30.016	666.738	-9.07584	680.912	1.12229			705.874	84.1795	713.303	28.8911	667.894	-7.03313	680.912	-0.02974
	703.478	64.8744	713.736	30.2683	667.516	-6.59133	682.798	0.31951			707.956	66.9861	714.3	26.3525	663.781	-8.45735	682.798	1.25063			706.29	46.4244	713.998	20.2848	663.451	-6.22091	682.798	-0.55339			705.884	86.5129	713.306	35.1372	667.743	-8.65295	682.798	-2.54753			706.659	94.773	714.141	33.5532	668.971	-6.55616	682.798	-1.13602
	704.419	73.0592	714.675	35.331	668.508	-6.0697	684.682	-1.95703			708.675	75.6405	715.156	30.5496	664.552	-8.27469	684.682	-0.95111			707.071	52.1833	714.78	23.5809	664.203	-6.07355	684.682	-0.35009			706.661	97.3579	714.085	40.8017	668.747	-8.20554	684.682	0.53374			707.42	106.475	714.953	38.6874	670.048	-6.04921	684.682	-1.01571
	705.331	81.972	715.585	40.8823	669.499	-5.51892	686.567	0.27903			709.37	85.2045	715.984	35.1652	665.324	-8.08463	686.567	-0.86856			707.828	58.4939	715.538	27.2188	664.956	-5.92032	686.567	-0.30272			707.413	109.263	714.839	47.0509	669.752	-7.73168	686.567	-2.07071			708.157	119.358	715.74	44.3273	671.126	-5.50971	686.567	-0.20103
	706.214	91.6329	716.465	46.9449	670.491	-4.93679	688.45	0.98227			710.042	95.7337	716.785	40.2222	666.096	-7.88678	688.45	-0.98113			708.56	65.3811	716.271	31.2204	665.708	-5.76092	688.45	0.12192			708.139	122.274	715.569	53.9217	670.757	-7.22925	688.45	-0.76533			708.868	133.483	716.502	50.502	672.203	-4.93481	688.45	-0.2115
	707.066	102.046	717.315	53.5332	671.482	-4.32093	690.333	-1.36844			710.69	107.269	717.559	45.737	666.867	-7.6807	690.333	2.63221			709.267	72.86	716.979	35.6035	666.46	-5.59501	690.333	-0.7628			708.839	136.414	716.273	61.4433	671.762	-6.69592	690.333	-0.77888			709.554	148.889	717.239	57.2343	673.28	-4.32136	690.333	1.5624
	707.888	113.196	718.135	60.6499	672.474	-3.66867	692.215	1.15144			711.314	119.832	718.305	51.7168	667.639	-7.46593	692.215	1.21676			709.949	80.9322	717.662	40.3788	667.212	-5.42223	692.215	1.52766			709.514	151.679	716.953	69.6331	672.766	-6.1291	692.215	0.5149			710.215	165.583	717.951	64.5373	674.357	-3.66584	692.215	2.94019
	708.68	125.042	718.926	68.2821	673.465	-2.97712	694.097	-0.39647			711.915	133.413	719.025	58.1562	668.411	-7.24197	694.097	-0.70146			710.607	89.5818	718.321	45.5476	667.965	-5.2422	694.097	0.34928			710.164	168.026	717.608	78.4922	673.771	-5.52595	694.097	3.04932			710.851	183.535	718.638	72.4107	675.434	-2.96432	694.097	0.75227
	709.443	137.512	719.686	76.3978	674.456	-2.2431	695.979	-0.5148			712.492	147.965	719.717	65.0336	669.182	-7.00829	695.979	2.47572			711.24	98.7708	718.954	51.0986	668.717	-5.05451	695.979	-0.1888			710.788	185.366	718.238	87.9999	674.776	-4.8833	695.979	-1.09781			711.462	202.662	719.301	80.8368	676.511	-2.2124	695.979	-0.77691
	710.175	150.504	720.417	84.9422	675.448	-1.46307	697.859	1.09363			713.046	163.397	720.382	72.3082	669.954	-6.76432	697.859	0.59162			711.847	108.436	719.563	57.005	669.469	-4.85872	697.859	-0.81371			711.386	203.558	718.844	98.1088	675.781	-4.19766	697.859	-0.08052			712.049	222.821	719.938	89.7767	677.588	-1.40514	697.859	-2.90493
	710.878	163.878	721.118	93.8359	676.439	-0.63315	699.739	16.467			713.576	179.563	721.02	79.9171	670.726	-6.50945	699.739	0.0599			712.431	118.486	720.147	63.2215	670.222	-4.65437	699.739	-0.31293			711.96	222.403	719.425	108.74	676.785	-3.4651	699.739	-0.19163			712.61	243.805	720.55	99.1668	678.665	-0.53701	699.739	-0.51818
	711.551	177.466	721.789	102.973	677.431	0.25095	701.618	35.1176			714.083	196.263	721.631	87.7745	671.497	-6.24302	701.618	-0.35501			712.989	128.8	720.706	69.6826	670.974	-4.44093	701.618	-0.45499			712.507	241.645	719.981	119.781	677.79	-2.68129	701.618	-1.12244			713.147	265.339	721.137	108.917	679.742	0.39827	701.618	-0.18558
	712.194	191.067	722.43	112.226	678.422	1.19402	703.497	62.5701			714.566	213.241	722.215	95.7716	672.269	-5.96432	703.497	5.65737			713.522	139.233	721.24	76.3027	671.726	-4.21787	703.497	0.3123			713.029	260.978	720.513	131.084	678.795	-1.84134	703.497	22.7228			713.658	287.085	721.699	118.908	680.819	1.40777	703.497	27.0541
	712.807	204.464	723.042	121.443	679.414	2.20135	705.376	103.051			715.026	230.199	722.772	103.781	673.041	-5.67257	705.376	12.1249			714.031	149.616	721.749	82.9776	672.479	-3.98461	705.376	18.9787			713.526	280.06	721.02	142.471	679.8	-0.93981	705.376	58.0475			714.145	308.658	722.237	128.999	681.896	2.49953	705.376	59.4861
	713.39	217.429	723.624	130.465	680.405	3.27884	707.253	137.712			715.461	246.807	723.301	111.66	673.813	-5.36696	707.253	24.5988			714.515	159.767	722.234	89.589	673.231	-3.74052	707.253	49.4684			713.997	298.532	721.502	153.74	680.804	0.02944	707.253	116.23			714.606	329.645	722.749	139.026	682.973	3.68269	707.253	98.7359
	713.943	229.744	724.175	139.128	681.397	4.43307	709.13	183.901			715.874	262.729	723.803	119.264	674.584	-5.04659	709.13	71.4188			714.974	169.504	722.693	96.011	673.983	-3.48491	709.13	90.4153			714.443	316.042	721.959	164.677	681.809	1.07332	709.13	190.523			715.043	349.636	723.236	148.815	684.05	4.96771	709.13	165.835
	714.466	241.21	724.697	147.275	682.388	5.6714	711.006	232.549			716.263	277.646	724.279	126.45	675.356	-4.7105	711.006	141.877			715.408	178.654	723.128	102.119	674.735	-3.21705	711.006	129.166			714.863	332.275	722.392	175.071	682.814	2.19962	711.006	272.783			715.455	368.25	723.698	158.191	685.127	6.36655	711.006	253.351
	714.96	251.662	725.189	154.774	683.379	7.00206	712.882	275.962			716.628	291.284	724.727	133.093	676.128	-4.35764	712.882	219.477			715.817	187.066	723.538	107.799	675.488	-2.93617	712.882	175.186			715.258	346.971	722.8	184.729	683.819	3.41719	712.882	344.101			715.841	385.172	724.136	166.989	686.204	7.89297	712.882	340.003
	715.423	260.982	725.652	161.517	684.371	8.43431	714.758	316.163			716.97	303.433	725.147	139.092	676.899	-3.98687	714.758	310.198			716.202	194.626	723.923	112.955	676.24	-2.64139	714.758	217.454			715.628	359.949	723.183	193.491	684.823	4.73607	714.758	404.439			716.203	400.171	724.548	175.068	687.281	9.56289	714.758	426.507
	715.857	269.101	726.084	167.437	685.362	9.97856	716.632	344.371			717.288	313.965	725.541	144.377	677.671	-3.59696	716.632	358.049			716.562	201.257	724.284	117.52	676.992	-2.33179	716.632	251.606			715.972	371.113	723.541	201.244	685.828	6.1677	716.632	469.934			716.54	413.116	724.935	182.319	688.358	11.3947	716.632	480.783
	716.26	276.004	726.487	172.504	686.354	11.6466	718.506	369.874			717.582	322.837	725.908	148.914	678.443	-3.18658	718.506	404.039			716.897	206.929	724.619	121.457	677.745	-2.00637	718.506	281.143			716.29	380.456	723.875	207.925	686.833	7.72518	718.506	509.089			716.852	423.979	725.298	188.674	689.435	13.4099	718.506	523.751
	716.634	281.724	726.86	176.725	687.345	13.4517	720.379	390.77			717.853	330.085	726.247	152.705	679.214	-2.75426	720.379	418.626			717.207	211.652	724.93	124.757	678.497	-1.66404	720.379	292.531			716.583	388.048	724.184	213.523	687.838	9.42351	720.379	519.644			717.139	432.826	725.635	194.104	690.512	15.6335	720.379	526.299
	716.978	286.334	727.203	180.143	688.337	15.4088	722.252	395.13			718.101	335.816	726.559	155.781	679.986	-2.29841	722.252	406.995			717.492	215.474	725.215	127.443	679.249	-1.30362	722.252	295.612			716.85	394.025	724.468	218.078	688.842	11.28	722.252	500.573			717.401	439.803	725.947	198.622	691.589	18.0949	722.252	524.735
	717.292	289.94	727.516	182.826	689.328	17.5353	724.124	387.834			718.325	340.187	726.844	158.2	680.758	-1.81729	724.124	362.175			717.753	218.474	725.476	129.56	680.002	-0.92381	724.124	274.907			717.092	398.567	724.728	221.668	689.847	13.3146	724.124	469.438			717.638	445.115	726.235	202.277	692.666	20.8289	724.124	474.77
	717.576	292.667	727.799	184.861	690.32	19.8505	725.996	371.231			718.525	343.388	727.102	160.036	681.529	-1.30901	725.996	314.112			717.989	220.748	725.712	131.171	680.754	-0.5232	725.996	252.495			717.309	401.886	724.963	224.398	690.852	15.5506	725.996	412.773			717.85	448.998	726.497	205.143	693.743	23.8768	725.996	407.515
	717.83	294.652	728.053	186.345	691.311	22.3769	727.867	349.722			718.702	345.623	727.333	161.377	682.301	-0.77147	727.867	276.111			718.199	222.406	725.923	132.348	681.506	-0.10027	727.867	222.5			717.5	404.198	725.173	226.393	691.857	18.0148	727.867	349.426			718.037	451.706	726.734	207.315	694.82	27.2875	727.867	357.847
	718.054	296.031	728.277	187.377	692.302	25.1399	729.737	308.984			718.855	347.094	727.537	162.311	683.073	-0.2024	729.737	237.663			718.386	223.56	726.11	133.169	682.258	0.34667	729.737	175.361			717.666	405.719	725.358	227.784	692.861	20.7389	729.737	285.784			718.199	453.488	726.947	208.898	695.897	31.1199	729.737	314.582
	718.249	296.936	728.47	188.056	693.294	28.1689	731.607	269.115			718.984	347.994	727.713	162.925	683.845	0.40072	731.607	201.015			718.547	224.318	726.271	133.709	683.011	0.81944	731.607	147.331			717.806	406.648	725.519	228.699	693.866	23.76	731.607	230.719			718.336	454.577	727.134	210	696.974	35.445	731.607	259.367
	718.413	297.489	728.635	188.47	694.285	31.4977	733.476	226.618			719.09	348.49	727.863	163.3	684.616	1.04067	733.476	168.916			718.683	224.781	726.408	134.039	683.763	1.32007	733.476	111.254			717.92	407.161	725.655	229.258	694.871	27.1217	733.476	178.468			718.449	455.178	727.297	210.724	698.051	40.3487	733.476	212.569
	718.548	297.793	728.769	188.699	695.277	35.1653	735.345	197.453			719.173	348.726	727.985	163.507	685.388	1.72049	735.345	139.304			718.795	225.036	726.52	134.221	684.515	1.85077	735.345	98.056			718.009	407.404	725.766	229.567	695.876	30.8759	735.345	132.01			718.536	455.464	727.434	211.166	699.128	45.9359	735.345	162.673
	718.652	297.938	728.873	188.808	696.268	39.2169	737.212	163.824			719.232	348.814	728.08	163.606	686.16	2.44357	737.212	116.798			718.882	225.158	726.607	134.308	685.268	2.41396	737.212	73.778			718.073	407.495	725.853	229.713	696.88	35.0843	737.212	107.684			718.598	455.57	727.547	211.41	700.205	52.3351	737.212	126.665
	718.727	297.992	728.948	188.848	697.26	43.7046	739.079	139.046			719.267	348.834	728.148	163.642	686.931	3.21364	739.079	91.2974			718.944	225.203	726.669	134.34	686.02	3.01233	739.079	56.2634			718.111	407.516	725.915	229.768	697.885	39.8205	739.079	69.6935			718.636	455.595	727.634	211.525	701.282	59.7047	739.079	108.002
	718.772	298.004	728.992	188.857	698.251	48.6891	740.947	112.997			719.279	348.836	728.188	163.651	687.703	4.03486	740.947	77.8587			718.981	225.213	726.706	134.347	686.772	3.64885	740.947	42.3763			718.124	407.517	725.952	229.78	698.89	45.173	740.947	58.7362			718.648	455.596	727.697	211.568	702.359	68.2411	740.947	100.064
	718.787	298.005	729.007	188.858	699.242	54.2407	742.813	93.3677			719.29	348.835	728.202	163.651	688.475	4.91185	742.813	39.2501			718.993	225.214	726.718	134.348	687.525	4.32677	742.813	26.2647			718.136	407.516	725.964	229.781	699.895	51.2488	742.813	45.7353			718.66	455.595	727.734	211.578	703.436	78.1888	742.813	81.8357
	718.802	298.004	729.021	188.857	700.234	60.441	744.678	68.2613			719.323	348.817	728.214	163.651	689.246	5.84976	744.678	21.3119			719.006	225.213	726.73	134.347	688.277	5.04973	744.678	13.1682			718.172	407.497	725.976	229.781	700.899	58.1772	744.678	33.1495			718.695	455.574	727.746	211.579	704.514	89.8532	744.678	60.5476
	718.847	297.992	729.061	188.85	701.225	67.3849	746.544	54.2525			719.379	348.739	728.252	163.644	690.018	6.85436	746.544	18.5023			719.044	225.202	726.765	134.341	689.029	5.82175	746.544	9.18215			718.232	407.417	726.011	229.769	701.904	66.1153	746.544	17.1548			718.753	455.481	727.759	211.578	705.591	103.616	746.544	48.82
	718.922	297.937	729.127	188.818	702.217	75.1818	748.408	42.4023			719.457	348.529	728.313	163.613	690.79	7.93208	748.408	2.67432			719.108	225.155	726.823	134.313	689.781	6.64731	748.408	1.6798			718.316	407.2	726.069	229.721	702.909	75.2548	748.408	4.82347			718.835	455.232	727.798	211.568	706.668	119.952	748.408	30.4332
	719.028	297.791	729.22	188.732	703.208	83.9576	750.272	33.8174			719.557	348.088	728.4	163.531	691.561	9.09017	750.272	0.51381			719.197	225.027	726.905	134.237	690.534	7.53141	750.272	0.68464			718.424	406.745	726.151	229.59	703.914	85.8295	750.272	-0.73801			718.939	454.709	727.862	211.522	707.745	139.448	750.272	19.6152
	719.163	297.482	729.34	188.55	704.2	93.8558	752.135	26.7724			719.679	347.288	728.512	163.359	692.333	10.3368	752.135	-1.11506			719.311	224.759	727.009	134.077	691.286	8.47961	752.135	0.89134			718.556	405.919	726.256	229.314	704.918	98.1241	752.135	-1.50215			719.067	453.759	727.953	211.399	708.822	162.814	752.135	7.48045
	719.329	296.922	729.486	188.22	705.191	105.038	753.997	13.0193			719.823	345.979	728.648	163.046	693.105	11.6811	753.997	0.09262			719.451	224.273	727.137	133.787	692.038	9.49815	753.997	0.66266			718.712	404.566	726.385	228.813	705.923	112.484	753.997	-2.83317			719.219	452.204	728.069	211.14	709.899	190.876	753.997	2.4963
	719.524	296.004	729.659	187.679	706.183	117.682	755.859	3.12664			719.99	343.989	728.809	162.534	693.876	13.1336	755.859	0.08798			719.616	223.477	727.289	133.312	692.791	10.594	755.859	-0.00576			718.892	402.506	726.537	227.994	706.928	129.325	755.859	-0.56901			719.393	449.839	728.21	210.67	710.976	224.52	755.859	-0.84556
	719.75	294.606	729.859	186.854	707.174	131.977	757.721	1.91491			720.178	341.135	728.995	161.754	694.648	14.7061	757.721	0.51227			719.807	222.267	727.463	132.59	693.543	11.7751	757.721	0.37614			719.096	399.547	726.712	226.748	707.933	149.136	757.721	-1.8422			719.591	446.441	728.378	209.9	712.053	264.536	757.721	1.83363
	720.006	292.595	730.085	185.667	708.165	148.113	759.582	2.79239			720.389	337.227	729.205	160.631	695.42	16.412	759.582	1.74149			720.023	220.528	727.661	131.552	694.295	13.0503	759.582	1.06351			719.325	395.487	726.911	224.957	708.937	172.473	759.582	-0.72771			719.812	441.782	728.571	208.73	713.13	311.28	759.582	-0.01125
	720.292	289.832	730.337	184.033	709.157	166.262	761.442	2.3491			720.622	332.087	729.441	159.089	696.192	18.2668	761.442	1.20659			720.265	218.146	727.882	130.129	695.048	14.4296	761.442	0.0682			719.577	390.131	727.133	222.502	709.942	199.928	761.442	-2.76455			720.057	435.641	728.79	207.049	714.207	364.053	761.442	1.53491
	720.608	286.179	730.617	181.869	710.148	186.547	763.301	-0.01771			720.878	325.56	729.701	157.05	696.963	20.288	763.301	0.2266			720.532	215.007	728.127	128.252	695.8	15.9243	763.301	-0.17262			719.853	383.304	727.378	219.266	710.947	232.053	763.301	0.32369			720.325	427.82	729.035	204.745	715.284	420.201	763.301	0.54706
	720.954	281.51	730.922	179.095	711.14	208.993	765.161	-1.28473			721.155	317.531	729.986	154.443	697.735	22.496	765.161	-0.12305			720.824	211.012	728.394	125.862	696.552	17.5474	765.161	0.4737			720.153	374.864	727.647	215.145	711.952	269.2	765.161	0.29287			720.616	418.165	729.306	201.71	716.361	474.32	765.161	0.70372
	721.331	275.721	731.255	175.642	712.131	233.458	767.019	-0.10219			721.455	307.943	730.295	151.21	698.507	24.9141	767.019	-1.13696			721.142	206.085	728.685	122.911	697.304	19.3134	767.019	0.18286			720.477	364.724	727.939	210.058	712.956	311.239	767.019	1.95277			720.93	406.584	729.602	197.846	717.438	518.535	767.019	0.11587
	721.737	268.738	731.614	171.461	713.123	259.55	768.877	0.18339			721.777	296.803	730.63	147.309	699.278	27.5694	768.877	3.00945			721.485	200.182	728.999	119.369	698.057	21.2391	768.877	-0.04087			720.825	352.862	728.255	203.955	713.961	357.146	768.877	-1.16787			721.268	393.062	729.924	193.081	718.515	544.986	768.877	0.3108
	722.174	260.53	732	166.521	714.114	286.541	770.734	-2.8837			722.121	284.198	730.989	142.723	700.05	30.4934	770.734	-0.91369			721.854	193.297	729.337	115.231	698.809	23.3435	770.734	-0.00317			721.197	339.331	728.594	196.829	714.966	404.526	770.734	0.46408			721.629	377.67	730.272	187.369	719.592	549.893	770.734	0.98538
	722.64	251.115	732.412	160.822	715.106	313.315	772.591	0.43124			722.488	270.286	731.373	137.461	700.822	33.7227	772.591	-1.0479			722.248	185.473	729.698	110.518	699.561	25.6487	772.591	2.42412			721.594	324.261	728.956	188.718	715.971	449.378	772.591	-1.61786			722.013	360.569	730.646	180.707	720.669	536.013	772.591	1.87362
	723.137	240.566	732.851	154.393	716.097	338.403	774.447	1.00672			722.876	255.291	731.782	131.562	701.593	37.3002	774.447	0.03183			722.668	176.794	730.082	105.279	700.314	28.1796	774.447	-0.00561			722.014	307.857	729.342	179.706	716.975	486.592	774.447	1.05527			722.42	342.005	731.045	173.132	721.746	510.919	774.447	1.17267
	723.664	229.005	733.316	147.294	717.088	360.16	776.302	-0.45568			723.287	239.488	732.215	125.095	702.365	41.2764	776.302	-0.37653			723.113	167.39	730.489	99.587	701.066	30.9653	776.302	0.18961			722.458	290.385	729.751	169.923	717.98	511.517	776.302	-1.54105			722.851	322.29	731.47	164.728	722.823	482.721	776.302	-0.52887
	724.221	216.6	733.808	139.617	718.08	377.095	778.157	-1.72693			723.72	223.178	732.674	118.152	703.137	45.7105	778.157	-0.43368			723.583	157.422	730.92	93.5373	701.818	34.0391	778.157	0.23052			722.926	272.152	730.183	159.532	718.985	522.042	778.157	-0.67257			723.305	301.777	731.921	155.619	723.9	456.732	778.157	-1.6765
	724.808	203.553	734.327	131.472	719.071	388.267	780.011	-1.0165			724.176	206.67	733.157	110.847	703.908	50.6728	780.011	0.52145			724.079	147.072	731.373	87.2383	702.571	37.4396	780.011	-0.68789			723.418	253.486	730.639	148.721	719.99	519.729	780.011	1.19269			723.783	280.844	732.398	145.959	724.977	434.45	780.011	1.38473
	725.425	190.089	734.872	122.991	720.063	393.582	781.865	-1.31442			724.653	190.256	733.665	103.305	704.68	56.2465	781.865	-4.03214			724.6	136.532	731.851	80.8044	703.323	41.2112	781.865	0.21163			723.935	234.711	731.118	137.688	720.994	508.893	781.865	0.43248			724.283	259.855	732.901	135.925	726.054	414.238	781.865	-0.11495
	726.073	176.435	735.444	114.31	721.054	393.829	783.718	-1.25387			725.153	174.196	734.197	95.6519	705.452	62.5305	783.718	-0.98755			725.147	125.987	732.351	74.3482	704.075	45.4054	783.718	-2.06375			724.475	216.131	731.621	126.626	721.999	494.269	783.718	0.76651			724.807	239.15	733.429	125.703	727.131	392.89	783.718	0.29116
	726.75	162.81	736.042	105.567	722.046	390.41	785.571	0.01501			725.675	158.706	734.755	88.0118	706.223	69.6425	785.571	-2.34063			725.719	115.606	732.875	67.9737	704.827	50.0818	785.571	-0.77191			725.039	198.01	732.147	115.712	723.004	478.81	785.571	1.66963			725.354	219.019	733.983	115.472	728.208	367.559	785.571	-1.8503
	727.458	149.415	736.668	96.8899	723.037	384.882	787.422	0.38109			726.219	143.956	735.337	80.4962	706.995	77.7226	787.422	0.33374			726.317	105.534	733.422	61.771	705.58	55.3089	787.422	-0.93755			725.627	180.567	732.696	105.101	724.009	462.716	787.422	0.09082			725.925	199.699	734.563	105.395	729.285	337.282	787.422	-2.64914
	728.195	136.418	737.319	88.3944	724.028	378.503	789.274	-0.83243			726.785	130.062	735.944	73.2007	707.767	86.9376	789.274	-0.4222			726.94	95.887	733.992	55.8134	706.332	61.1657	789.274	-1.26071			726.24	163.968	733.269	94.9167	725.013	443.922	789.274	0.09888			726.519	181.367	735.169	95.6153	730.362	303.272	789.274	0.59916
	728.963	123.956	737.997	80.1763	725.02	371.9	791.125	0.23826			727.373	117.098	736.576	66.2021	708.538	97.4846	791.125	-1.29846			727.588	86.7507	734.585	50.1562	707.084	67.7421	791.125	-0.93369			726.876	148.331	733.865	85.2532	726.018	419.757	791.125	-0.03485			727.136	164.143	735.8	86.2441	731.439	267.969	791.125	-0.7019
	729.761	112.131	738.702	72.3118	726.011	364.959	792.974	1.19774			727.984	105.099	737.232	59.5582	709.31	109.596	792.974	0.20121			728.262	78.1824	735.202	44.8372	707.837	75.1402	792.974	-0.57938			727.536	133.726	734.485	76.1739	727.023	388.918	792.974	-1.31788			727.776	148.098	736.457	77.3659	732.516	233.791	792.974	-4.02342
	730.589	101.011	739.434	64.8567	727.003	356.916	794.824	0.76227			728.617	94.0654	737.914	53.3078	710.082	123.539	794.824	0.42694			728.961	70.2133	735.842	39.8786	708.589	83.4734	794.824	-0.24385			728.22	120.184	735.127	67.7151	728.027	352.455	794.824	-1.59704			728.44	133.256	737.14	69.0367	733.593	202.398	794.824	-4.46422
	731.447	90.6355	740.192	57.8479	727.994	346.674	796.674	-0.64704			729.272	83.9759	738.62	47.4734	710.854	139.617	796.674	0.79922			729.686	62.8535	736.506	35.2891	709.341	92.8655	796.674	-0.83675			728.929	107.705	735.794	59.8906	729.032	313.164	796.674	-0.63115			729.127	119.608	737.849	61.2874	734.67	174.575	796.674	-3.3886
	732.335	81.018	740.976	51.3051	728.986	333.244	798.521	-2.69433			729.949	74.7902	739.35	42.0632	711.625	158.159	798.521	2.12219			730.436	56.0959	737.192	31.0666	710.094	103.446	798.521	-0.8538			729.661	96.264	736.483	52.6959	730.037	274.149	798.521	-0.07229			729.837	107.121	738.583	54.1285	735.747	150.463	798.521	-1.45197
	733.253	72.1523	741.788	45.2342	729.977	316.164	800.369	2.82393			730.649	66.4564	740.106	37.0742	712.397	179.492	800.369	1.9879			731.211	49.9208	737.902	27.201	710.846	115.343	800.369	0.64444			730.417	85.8172	737.196	46.1125	731.042	237.737	800.369	0.90143			730.57	95.7395	739.343	47.5536	736.824	129.826	800.369	3.3644
	734.201	64.0169	742.625	39.6296	730.969	295.706					731.371	58.916	740.886	32.4946	713.169	203.895					732.012	44.2994	738.635	23.676	711.598	128.668					731.198	76.3096	737.932	40.1121	732.046	205.171					731.327	85.3987	740.129	41.5438	737.901	112.265
	735.18	56.5791	743.49	34.4772	731.96	272.778					732.115	52.1069	741.692	28.3066	713.94	231.506					732.839	39.1975	739.392	20.4719	712.35	143.495					732.002	67.6788	738.692	34.6602	733.051	176.818					732.107	76.0257	740.941	36.0717	738.979	97.3397
	736.188	49.7991	744.381	29.7565	732.951	248.614					732.881	45.9669	742.522	24.4879	714.712	262.183					733.69	34.5777	740.171	17.5666	713.103	159.828					732.83	59.8587	739.475	29.7185	734.056	152.509					732.91	67.5449	741.779	31.1043	740.056	84.6348
	737.227	43.6331	745.298	25.4433	733.943	224.428					733.669	40.4353	743.376	21.0141	715.484	295.296					734.568	30.4014	740.974	14.9368	713.855	177.552					733.683	52.7831	740.282	25.2471	735.061	131.822					733.737	59.8809	742.642	26.6053	741.133	73.784
	738.296	38.0348	746.243	21.5108	734.934	201.182					734.48	35.4543	744.256	17.8596	716.255	329.505					735.47	26.6304	741.801	12.5595	714.607	196.38					734.559	46.3867	741.112	21.2063	736.065	114.258					734.587	52.9605	743.531	22.5376	742.21	64.4766
	739.395	32.9584	747.214	17.9311	735.926	179.512					735.312	30.9695	745.16	14.9985	717.027	362.602					736.399	23.2277	742.65	10.4123	715.36	215.799					735.46	40.6074	741.965	17.5576	737.07	99.3284					735.46	46.7141	744.446	18.864	743.287	56.454
	740.524	28.3589	748.211	14.6764	736.917	159.746					736.167	26.931	746.089	12.4057	717.799	391.616					737.352	20.1585	743.523	8.47361	716.112	235.039					736.384	35.3866	742.841	14.2641	738.075	86.5996					736.357	41.0764	745.387	15.5489	744.364	49.5037
	741.683	24.1933	749.235	11.7194	737.909	141.984					737.045	23.2927	747.043	10.0571	718.57	413.353					738.331	17.39	744.419	6.72347	716.864	253.096					737.332	30.6698	743.741	11.2916	739.08	75.7007					737.276	35.9872	746.353	12.5581	745.441	43.4514
	742.872	20.4212	750.286	9.03411	738.9	126.177					737.944	20.0132	748.022	7.9301	719.342	425.345					739.335	14.8923	745.338	5.14327	717.616	268.845					738.305	26.407	744.665	8.60824	740.084	66.3231					738.219	31.3913	747.345	9.86021	746.518	38.1548
	744.092	17.0052	751.363	6.59589	739.891	112.189					738.402	18.496	749.025	6.00357	720.114	426.797					740.365	12.6377	746.281	3.71594	718.369	281.256					739.301	22.5525	745.611	6.18497	741.089	58.2128					739.186	27.2385	748.363	7.42582	747.595	33.4967
	745.341	13.9105	752.467	4.38186	740.883	99.8459					745.287	3.77384	750.053	4.25809	720.885	418.933					741.42	10.6013	747.247	2.42597	719.121	289.64					739.808	20.7653	746.581	3.99527	742.094	51.1619					739.678	25.3137	749.407	5.22825	748.672	29.3813
	746.62	11.1056	753.597	2.37083	741.874	88.963					752.173	-3.14562	751.106	2.67586	721.657	404.488					742.501	8.76063	747.739	1.82804	719.873	293.856					747.378	3.32329	747.075	2.98042	743.099	45.0006					747.264	6.15313	750.477	3.24321	749.749	25.729
	747.93	8.56173	754.754	0.54338	742.866	79.3615					759.058	-6.9081	751.642	1.94085	722.429	386.681					743.051	7.90722	755.257	-4.09384	720.626	294.351					754.949	-5.04594	754.689	-7.12048	744.103	39.5901					754.851	-2.84051	751.572	1.44876	750.826	22.4743
	749.27	6.25275	755.342	-0.30711	743.857	70.8771					765.943	-9.16994	759.763	-5.37123	723.201	368.281					752.604	-1.29466	762.776	-6.88958	721.378	292.004					762.519	-9.65625	762.302	-11.8627	745.108	34.8161					762.437	-7.72678	752.129	0.61675	751.903	19.5621
	749.951	5.17892	764.348	-8.89748	744.849	63.3629					772.828	-10.632	767.884	-8.89739	723.972	351.099					762.157	-5.3321	770.295	-8.41401	722.13	287.853					770.089	-12.4523	769.916	-14.4395	746.113	30.5848					770.024	-10.6625	761.777	-8.33644	752.98	16.9468
	762.556	-7.07156	773.353	-13.0759	745.84	56.6903					779.714	-11.6303	776.005	-10.846	724.744	335.918					771.71	-7.43731	777.813	-9.33216	722.883	282.778					777.659	-14.2713	777.529	-15.9879	747.118	26.8185					777.61	-12.5595	771.425	-12.2749	754.057	14.5897
	775.16	-12.3749	782.359	-15.3977	746.832	50.7477					786.599	-12.3417	784.127	-12.0303	725.516	322.656					781.263	-8.66796	785.332	-9.92647	723.635	277.285					785.229	-15.5192	785.142	-16.9885	748.122	23.4524					785.196	-13.8544	781.073	-14.3316	755.134	12.4582
	787.765	-15.1182	791.364	-16.8141	747.823	45.4393					793.484	-12.8661	792.248	-12.802	726.287	310.643					790.816	-9.44779	792.851	-10.3327	724.387	271.402					792.799	-16.4118	792.756	-17.6715	749.127	20.4324					792.783	-14.7768	790.721	-15.5351	756.211	10.5247
	800.369	-16.7134	800.369	-17.7396	748.814	40.6828					800.369	-13.2638	800.369	-13.332	727.059	298.922					800.369	-9.97239	800.369	-10.6224	725.139	264.732					800.369	-17.0718	800.369	-18.158	750.132	17.7134					800.369	-15.4568	800.369	-16.2983	757.288	8.76544
					749.806	36.4076									727.831	286.539									725.892	256.64									751.137	15.2569									758.365	7.16032
					750.797	32.5536									728.602	272.794									726.644	246.524									752.141	13.0305									759.442	5.6919
					751.789	29.0689									729.374	257.398									727.396	234.084									753.146	11.0064									760.519	4.34515
					752.78	25.9092									730.146	240.487									728.149	219.465									754.151	9.1612									761.596	3.10704
					753.772	23.0363									730.917	222.526									728.901	203.216									755.156	7.47438									762.673	1.96622
					754.763	20.4173									731.689	204.137									729.653	186.115									756.16	5.92845									763.75	0.91278
					755.755	18.0237									732.461	185.94									730.406	168.951									757.165	4.50821									764.827	-0.06195
					756.746	15.8307									733.232	168.446									731.158	152.376									758.17	3.20044									765.904	-0.96561
					757.737	13.8169									734.004	152.013									731.91	136.835									759.175	1.99361									766.981	-1.80494
					758.729	11.9635									734.776	136.848									732.662	122.578									760.179	0.87763									768.058	-2.58589
					759.72	10.2542									735.548	123.033									733.415	109.694									761.184	-0.15638									769.135	-3.31375
					760.712	8.67445									736.319	110.563									734.167	98.1682									762.189	-1.11623									770.212	-3.99322
					761.703	7.21169									737.091	99.3742									734.919	87.9212									763.194	-2.00883									771.289	-4.62849
					762.695	5.85471									737.863	89.3717									735.672	78.8415									764.198	-2.84031									772.366	-5.22331
					763.686	4.59363									738.634	80.4463									736.424	70.8063									765.203	-3.61612									773.444	-5.78104
					764.677	3.41969									739.406	72.4861									737.176	63.6941									766.208	-4.34111									774.521	-6.30471
					765.669	2.32507									740.178	65.3836									737.929	57.3911									767.213	-5.01961									775.598	-6.79702
					766.66	1.30283									740.949	59.0387									738.681	51.7947									768.217	-5.65551									776.675	-7.26044
					767.652	0.34676									741.721	53.3613									739.433	46.8137									769.222	-6.25231									777.752	-7.69717
					768.643	-0.54871									742.493	48.2707									740.185	42.3688									770.227	-6.81313									778.829	-8.10924
					769.635	-1.38858									743.264	43.6962									740.938	38.391									771.232	-7.34082									779.906	-8.49846
					770.626	-2.17734									744.036	39.5756									741.69	34.8209									772.236	-7.83792									780.983	-8.86649
					771.618	-2.91904									744.808	35.8547									742.442	31.6075									773.241	-8.30676									782.06	-9.21484
					772.609	-3.61733									745.58	32.4865									743.195	28.7068									774.246	-8.74944									783.137	-9.5449
					773.6	-4.27554									746.351	29.43									743.947	26.081									775.251	-9.16786									784.214	-9.85791
					774.592	-4.89667									747.123	26.6495									744.699	23.6974									776.255	-9.56376									785.291	-10.155
					775.583	-5.48344									747.895	24.1141									745.452	21.528									777.26	-9.93874									786.368	-10.4373
					776.575	-6.03834									748.666	21.7968									746.204	19.5486									778.265	-10.2942									787.445	-10.7058
					777.566	-6.56362									749.438	19.674									746.956	17.738									779.27	-10.6316									788.522	-10.9612
					778.558	-7.06137									750.21	17.7252									747.708	16.0778									780.274	-10.952									789.599	-11.2046
					779.549	-7.53345									750.981	15.9322									748.461	14.5523									781.279	-11.2566									790.676	-11.4365
					780.541	-7.98162									751.753	14.2794									749.213	13.1473									782.284	-11.5463									791.753	-11.6578
					781.532	-8.40744									752.525	12.7526									749.965	11.8507									783.289	-11.8222									792.83	-11.869
					782.523	-8.81239									753.296	11.3397									750.718	10.6517									784.293	-12.0852									793.907	-12.0708
					783.515	-9.1978									754.068	10.0298									751.47	9.54098									785.298	-12.3359									794.984	-12.2637
					784.506	-9.56491									754.84	8.81328									752.222	8.51004									786.303	-12.5752									796.061	-12.4482
					785.498	-9.91486									755.611	7.68153									752.975	7.5515									787.308	-12.8038									797.138	-12.6248
					786.489	-10.2487									756.383	6.62698									753.727	6.65881									788.312	-13.0222									798.215	-12.794
					787.481	-10.5674									757.155	5.64284									754.479	5.8261									789.317	-13.231									799.292	-12.9561
					788.472	-10.8719									757.927	4.72303									755.231	5.04815									790.322	-13.4309									800.369	-13.1116
					789.463	-11.1629									758.698	3.86213									755.984	4.3203									791.327	-13.6224
					790.455	-11.4414									759.47	3.05524									756.736	3.63834									792.331	-13.8058
					791.446	-11.7079									760.242	2.29797									757.488	2.99853									793.336	-13.9816
					792.438	-11.9632									761.013	1.58637									758.241	2.39747									794.341	-14.1503
					793.429	-12.2079									761.785	0.91686									758.993	1.8321									795.346	-14.3122
					794.421	-12.4425									762.557	0.28621									759.745	1.29967									796.35	-14.4677
					795.412	-12.6677									763.328	-0.30853									760.497	0.79768									797.355	-14.6171
					796.404	-12.8838									764.1	-0.87001									761.25	0.32386									798.36	-14.7608
					797.395	-13.0914									764.872	-1.40066									762.002	-0.12387									799.365	-14.899
					798.386	-13.291									765.643	-1.90268									762.754	-0.54736									800.369	-15.0319
					799.378	-13.4829									766.415	-2.37809									763.507	-0.94835
					800.369	-13.6675									767.187	-2.82873									764.259	-1.32838
															767.958	-3.25628									765.011	-1.6889
															768.73	-3.6623									765.764	-2.03121
															769.502	-4.0482									766.516	-2.35652
															770.274	-4.41528									767.268	-2.66592
															771.045	-4.76475									768.02	-2.96045
															771.817	-5.09771									768.773	-3.24104
															772.589	-5.41518									769.525	-3.50855
															773.36	-5.71811									770.277	-3.76378
															774.132	-6.00737									771.03	-4.00747
															774.904	-6.28377									771.782	-4.24031
															775.675	-6.54806									772.534	-4.46293
															776.447	-6.80094									773.287	-4.67592
															777.219	-7.04305									774.039	-4.87982
															777.99	-7.27499									774.791	-5.07514
															778.762	-7.49733									775.543	-5.26237
															779.534	-7.71059									776.296	-5.44193
															780.305	-7.91525									777.048	-5.61425
															781.077	-8.11177									777.8	-5.7797
															781.849	-8.30058									778.553	-5.93865
															782.621	-8.48208									779.305	-6.09143
															783.392	-8.65663									780.057	-6.23836
															784.164	-8.82459									780.81	-6.37973
															784.936	-8.98628									781.562	-6.51582
															785.707	-9.14202									782.314	-6.64688
															786.479	-9.29209									783.066	-6.77317
															787.251	-9.43676									783.819	-6.89491
															788.022	-9.57629									784.571	-7.01232
															788.794	-9.71091									785.323	-7.12559
															789.566	-9.84087									786.076	-7.23493
															790.337	-9.96636									786.828	-7.34051
															791.109	-10.0876									787.58	-7.4425
															791.881	-10.2048									788.333	-7.54107
															792.652	-10.318									789.085	-7.63636
															793.424	-10.4276									789.837	-7.72852
															794.196	-10.5336									790.589	-7.81768
															794.968	-10.6362									791.342	-7.90397
															795.739	-10.7355									792.094	-7.98752
															796.511	-10.8318									792.846	-8.06844
															797.283	-10.925									793.599	-8.14683
															798.054	-11.0153									794.351	-8.22281
															798.826	-11.1029									795.103	-8.29647
															799.598	-11.1879									795.856	-8.3679
															800.369	-11.2703									796.608	-8.43719
																									797.36	-8.50443
																									798.112	-8.5697
																									798.865	-8.63307
																									799.617	-8.69462
																									800.369	-8.75442
[truncated: 20 more columns]

## Sheet: figure 2c
E	ssip
2.1	61
2.3	62
2.5	63
2.7	64
2.9	65
3	66
3.1	67
3.3	70
3.5	72
3.7	75

## Sheet: figure 2d
E	cip
2.1	39
2.3	38
2.5	37
2.7	36
2.9	35
3	34
3.1	33
3.3	30
3.5	28
3.7	25

[truncated: 41 more sheets: figure 2f, figure 3a, figure 3b, figure 3c, figure 3d, figure 3e, figure 3g, figure 4a, figure 4b, figure 4c, figure 4d, figure 4f, figure 4g, Supplementary Fig. 2., Supplementary Fig. 3, Supplementary Fig. 4., Supplementary Fig. 5., Supplementary Fig. 6., Supplementary Fig. 7., Supplementary Fig. 8. …]
